# Supplementary material for: An Immune-Responsive Cytoskeletal-Plasma Membrane Feedback Loop in Plants
Source: Curr Biol. 2018 Jul 9;28(13):2136–2144.e7. doi: 10.1016/j.cub.2018.05.014 (PMC6041470; doi:10.1016/j.cub.2018.05.014)
Supplement: Data S1. Exported Output from Genevestigator Showing that FORMIN4 Is the Most Frequently Upregulated Gene from 93 A. thaliana Genes Encoding Core Actin-Binding Proteins among Publicly Available Affymetrix ATH1 Pathogen Exposure Experiments, Related to STAR Methods — Experiments are listed in the order of FORMIN4 transcription increase. The third tab groups together experiments with fungal elicitors and fungal stimuli. [file mmc4.xlsx]

## Sheet: Biotic stress vs mock treatment
				ABP gene name	ABIL1		ABIL3		ABIL4		NAP125		PIR121		SCAR1		SCAR2		SCAR4		SCAR-Like		BRICK1		ARP2		ARP3		ARPC1		ARPC2		ARPC3		ARPC5		CAP1		FORMIN1		FORMIN2		FORMIN3		FORMIN4		FORMIN5		FORMIN6
				Genevestigator gene symbol	ABIL1	ABIL1	ABIL3	ABIL3	ABIL4	ABIL4	NAP1	NAP1	PIR	PIR	SCAR1	SCAR1	SCAR2	SCAR2	SCAR4	SCAR4	WAVE5	WAVE5	BRK1	BRK1	ARP2	ARP2	ARP3	ARP3	ARPC1A	ARPC1A	ARPC2A	ARPC2A	ARPC3	ARPC3	ARPC5A	ARPC5A	CAP1	CAP1	FH1	FH1	FH2	FH2	FH3	FH3	ATFH4	ATFH4	FH5	FH5	FH6
				Gene	AT2G46225	AT2G46225	AT5G24310	AT5G24310	AT5G42030	AT5G42030	AT2G35110	AT2G35110	AT5G18410	AT5G18410	AT2G34150	AT2G34150	AT2G38440	AT2G38440	AT5G01730	AT5G01730	AT4G18600	AT4G18600	AT2G22640	AT2G22640	AT3G27000	AT3G27000	AT1G13180	AT1G13180	AT2G30910	AT2G30910	AT1G30825	AT1G30825	AT1G60430	AT1G60430	AT4G01710	AT4G01710	AT4G34490	AT4G34490	AT3G25500	AT3G25500	AT2G43800	AT2G43800	AT4G15200	AT4G15200	AT1G24150	AT1G24150	AT5G54650	AT5G54650	AT5G67470
				Measure	266591_at	266591_at	249786_at	249786_at	249231_at	249231_at	266541_at	266541_at	250041_at	250041_at	256721_at	256721_at	267030_at	267030_at	251105_at	251105_at	254621_at	254621_at	265317_at	265317_at	257787_at	257787_at	262769_at	262769_at	267194_s_at	267194_s_at	264498_at	264498_at	264220_at	264220_at	255539_at	255539_at	253205_at	253205_at	257912_at	257912_at	260565_at	260565_at	245537_at	245537_at	264867_at	264867_at	248176_at	248176_at	246995_at
Path from root	Perturbations	Experiment	# samples experiment	# samples control	Log2-ratio	p-value	Log2-ratio	p-value	Log2-ratio	p-value	Log2-ratio	p-value	Log2-ratio	p-value	Log2-ratio	p-value	Log2-ratio	p-value	Log2-ratio	p-value	Log2-ratio	p-value	Log2-ratio	p-value	Log2-ratio	p-value	Log2-ratio	p-value	Log2-ratio	p-value	Log2-ratio	p-value	Log2-ratio	p-value	Log2-ratio	p-value	Log2-ratio	p-value	Log2-ratio	p-value	Log2-ratio	p-value	Log2-ratio	p-value	Log2-ratio	p-value	Log2-ratio	p-value	Log2-ratio
P. syringae pv. syringae study 2 (OE7a-1) > Biotic	P. syringae pv. syringae study 2 (OE7a-1) / non-infected leaf samples (OE7a-1)	AT-00340	2	2	0.455	0.07	-0.525	0.06	-0.723	0.159	-0.566	0.003	-0.727	0.012	-0.401	0.18	-0.412	0.166	0.075	0.783	0.104	0.734	-0.191	0.389	0.025	0.749	0.53	0.111	-1.046	0.01	0.421	0.076	0.443	0.145	1.098	0.008	-1.368	0.007	-0.698	0.008	-1.646	0.054	0.02	0.624	2.55	0.001	1.511	0.007	1.113
P. cucumerina study 2 (agb1-1) > Biotic	P. cucumerina study 2 (agb1-1) / mock inoculated rosette samples (agb1-1)	AT-00648	3	3	-0.97	0	-0.472	0.008	-0.978	0.005	-0.35	0.034	-0.768	0.024	-0.091	0.303	-0.272	0.134	-0.45	0.069	-0.218	0.369	-0.104	0.485	0.131	0.318	0.265	0.188	0.096	0.511	0.158	0.277	-0.281	0.114	0.278	0.138	-0.734	0.012	-1.132	0.009	-0.187	0.599	-0.105	0.007	2.471	0	0.728	0.035	1.098
B. graminis (ataf1-1) > Biotic	B. graminis (ataf1-1) / non-infected rosette leaf samples	AT-00309	3	3	-0.168	0.381	-0.613	0	-1.248	0	-0.439	0.002	-0.718	0	-1.046	0.004	-0.164	0.034	0.572	0.025	-0.375	0.014	-0.548	0.015	0.485	0.008	1.311	0.001	-0.347	0.002	0.407	0.002	-0.439	0.014	0.177	0.059	-0.901	0	-1.644	0.002	-0.492	0.321	0.143	0.278	2.329	0.002	1.129	0.007	0.484
S. sclerotiorum study 2 (coi1-2) > Biotic	S. sclerotiorum study 2 (coi1-2) / mock inoculated rosette leaf samples (coi1-2)	AT-00681	3	3	-1.524	0.003	-0.779	0.007	-2.008	0	-0.817	0	-0.697	0.003	-0.163	0.141	-0.61	0.015	-0.185	0.515	-0.813	0.003	-0.777	0.002	-0.013	0.921	0.878	0.001	-0.794	0.002	0.076	0.758	-1.141	0	-0.607	0.052	-0.831	0.014	-3.019	0	0.128	0.038	0.099	0.515	2.313	0.002	1.598	0.001	-0.224
G. orontii study 6 (Col-0) > Biotic	G. orontii study 6 (Col-0) / untreated rosette leaf samples (Col-0)	AT-00614	4	4	-0.192	0.203	-0.223	0.22	-0.516	0.017	0.209	0.01	-0.612	0.015	0.173	0.44	0.198	0.014	-0.111	0.191	-0.012	0.938	-0.152	0.137	0.17	0.18	0.606	0.03	-0.024	0.782	0.366	0.025	-0.292	0.009	0.067	0.635	-0.321	0.316	-0.562	0.126	-0.829	0.221	-0.017	0.686	2.169	0	0.163	0.56	0.631
P. syringae pv. tomato study 12 (atgsnor1-3) > Biotic	P. syringae pv. tomato study 12 (atgsnor1-3) / untreated leaf tissue samples (atgsnor1-3)	AT-00393	2	1	-1.043	1	-0.33	1	-2.155	1	-0.44	1	-1.319	1	-0.234	1	-0.719	1	0.702	1	-0.708	1	-0.112	1	0.293	1	1.083	1	-0.338	1	0	1	0.452	1	0.439	1	-0.713	1	-1.651	1	-0.701	1	0.064	1	2.135	1	2.157	1	-0.168
G. orontii study 6 (Col-0) > Biotic	G. orontii study 6 (Col-0) / untreated rosette leaf samples (Col-0)	AT-00614	4	4	-0.408	0.015	0.06	0.548	-0.883	0.001	0.293	0.033	-0.751	0.001	0.033	0.881	0.07	0.483	-0.299	0.006	-0.098	0.495	-0.349	0.01	0.419	0.004	0.52	0.059	-0.098	0.207	0.191	0.146	-0.025	0.841	0.154	0.201	-0.85	0.011	-1.23	0.003	-0.482	0.037	0.041	0.506	2.12	0	0.212	0.419	0.57
S. sclerotiorum study 2 (Col-0) > Biotic	S. sclerotiorum study 2 (Col-0) / mock inoculated rosette leaf samples (Col-0)	AT-00681	3	3	-1.065	0.018	-0.681	0	-2.333	0	-0.734	0.001	-0.702	0	-0.216	0.074	-0.19	0.171	-0.293	0.214	-0.847	0.001	-0.475	0.004	-0.103	0.375	0.187	0.265	-0.642	0.071	-0.258	0.049	-0.806	0.004	-0.375	0.017	0.453	0.006	-3.222	0	-0.233	0.083	0.017	0.889	2.119	0.005	1.14	0.001	0.113
P. parasitica (2.5h) > Biotic	P. parasitica (2.5h) / non-infected root samples (Col-0)	AT-00425	2	2	-0.03	0.955	-0.741	0.449	-0.242	0.657	-0.509	0.204	-0.355	0.6	-0.242	0.078	-0.268	0.435	0.183	0.847	-0.274	0.251	-0.628	0.022	-0.385	0.202	0.458	0.026	-0.215	0.259	-0.021	0.904	-0.345	0.016	-0.042	0.573	-0.91	0.254	-0.677	0.465	-0.098	0.896	0.037	0.816	2.107	0.066	0.259	0.007	-0.156
P. cucumerina study 2 (Col-0) > Biotic	P. cucumerina study 2 (Col-0) / mock inoculated rosette samples (Col-0)	AT-00648	3	3	-0.548	0.003	-0.276	0.05	-1.104	0	-0.056	0.378	-0.676	0.005	0.029	0.709	-0.135	0.374	-0.337	0.023	-0.162	0.186	-0.351	0.108	0.351	0.061	0.229	0.142	0.106	0.574	0.137	0.423	-0.005	0.958	-0.014	0.923	-0.651	0.008	-0.895	0.042	-0.296	0.196	-0.086	0.066	1.932	0	0.643	0.034	0.32
P. cucumerina (Col-0) > Biotic	P. cucumerina (Col-0) / mock inoculated rosette samples (Col-0)	AT-00638	3	3	-0.506	0.003	-0.329	0.041	-0.973	0.002	-0.069	0.102	-0.667	0.005	-0.1	0.309	-0.067	0.647	-0.277	0.008	-0.108	0.057	-0.3	0.194	0.34	0.066	0.264	0.041	0.059	0.752	0.135	0.339	-0.038	0.214	0.004	0.98	-0.636	0.005	-0.906	0.042	-0.096	0.465	-0.108	0.018	1.845	0	0.531	0.074	0.271
G. orontii (120h) > Biotic	G. orontii (120h) / mock treated Col-0 leaf samples (120h)	AT-00146	3	3	-0.429	0.014	-0.411	0.155	-0.3	0.013	-0.072	0.73	-0.457	0.02	-0.069	0.511	-0.067	0.714	-0.222	0.222	-0.094	0.437	-0.097	0.382	-0.03	0.741	0.153	0.039	-0.106	0.413	-0.059	0.511	-0.133	0.17	-0.327	0.059	-0.207	0.111	-0.763	0.001	-1.077	0.028	0.03	0.729	1.822	0.012	-0.064	0.17	0.291
H. arabidopsidis study 5 (rpp4) > Biotic	H. arabidopsidis study 5 (rpp4) / untreated seedling samples (rpp4)	AT-00553	2	2	-0.387	0.028	-0.671	0.019	-0.53	0.103	0.259	0.397	-0.468	0.362	-0.282	0.204	0.046	0.836	0.012	0.964	-0.142	0.553	-0.457	0.045	0.41	0.041	0.613	0.017	0.072	0.626	-0.113	0.413	-0.133	0.339	0.043	0.869	-0.586	0.021	-1.068	0.085	-0.906	0.065	0.04	0.709	1.797	0.007	0.477	0.196	0.279
P. parasitica (6h) > Biotic	P. parasitica (6h) / non-infected root samples (Col-0)	AT-00425	2	2	-0.933	0.146	-1.079	0.129	-0.759	0.202	-0.752	0.07	-0.712	0.102	-0.116	0.07	-0.387	0.117	-0.06	0.924	-0.147	0.417	-0.474	0.005	-0.47	0.155	0.873	0.009	-0.347	0.013	-0.192	0.382	-0.024	0.78	-0.018	0.866	-1.062	0.171	-1.913	0.127	-1.1	0.24	0.091	0.564	1.784	0.077	0.624	0.027	-0.82
P. syringae pv. tomato study 6 (eds1-1) > Biotic	P. syringae pv. tomato study 6 (eds1-1) / mock-inoculated leaf samples (eds1-1)	AT-00211	2	2	-0.269	0.707	0.108	0.756	-0.958	0.237	-0.616	0.055	-0.395	0.325	0.276	0.255	-0.589	0.112	0.913	0.278	-0.415	0.122	-0.265	0.288	0.391	0.297	1.149	0.126	-0.272	0.094	0.081	0.787	0.215	0.014	0	0.998	-0.652	0.179	-1.748	0.158	-0.13	0.386	0.278	0.329	1.768	0.145	1.941	0.129	-1.729
P. syringae pv. tomato study 6 (Ws-0) > Biotic	P. syringae pv. tomato study 6 (Ws-0) / mock-inoculated leaf samples (Ws-0)	AT-00211	2	2	-1.152	0.217	0.299	0.457	-1.464	0.293	-0.441	0.069	-0.616	0.11	0.079	0.65	-0.369	0.011	0.947	0.171	-0.332	0.136	-0.588	0.041	-0.238	0.261	1.374	0.17	-0.265	0.336	0.171	0.152	0.288	0.245	0.064	0.778	-0.822	0.155	-1.722	0.167	-0.527	0.255	0.487	0.351	1.714	0.207	2.441	0.091	-1.113
P. syringae pv. tomato study 8 (DC3118 Cor-) > Biotic	P. syringae pv. tomato study 8 (DC3118 Cor-) / mock inoculated leaf samples	AT-00202	3	3	-0.468	0.046	-0.184	0.445	-0.071	0.728	0.229	0.204	-0.532	0.123	0.191	0.348	0.048	0.945	-0.298	0.171	0.287	0.315	-0.308	0.389	0.359	0.25	-0.017	0.959	-0.415	0.166	-0.088	0.544	-0.132	0.556	-0.197	0.414	-0.699	0.029	-1.531	0.016	0.245	0.19	-0.018	0.743	1.679	0.165	0.161	0.74	0.14
X. campestris pv. campestris study 2 (AtMYB30-ox-20A) > Biotic	X. campestris pv. campestris study 2 (AtMYB30-ox-20A) / untreated leaf samples (AtMYB30-ox-20A)	AT-00535	2	2	0.041	0.941	-0.384	0.257	-0.508	0.3	-0.562	0.031	-0.615	0.176	-0.488	0.137	-0.328	0.161	0.433	0.298	-0.427	0.122	-0.546	0.127	-0.072	0.786	0.702	0.1	-0.612	0.01	0.513	0.057	-0.21	0.053	-0.232	0.554	-0.795	0.085	-1.555	0.083	-0.135	0.683	0.042	0.343	1.664	0.034	1.305	0.053	-0.302
X. campestris pv. campestris study 2 (Ws-4) > Biotic	X. campestris pv. campestris study 2 (Ws-4) / untreated leaf samples (Ws-4)	AT-00535	2	2	0.177	0.582	-0.825	0.104	-0.349	0.411	-0.513	0.007	-0.701	0.093	-0.189	0.195	-0.329	0.235	0.104	0.784	-0.354	0.046	-0.458	0.041	-0.393	0.184	0.347	0.177	-0.495	0.034	0.261	0.184	-0.386	0.174	-0.622	0.22	-0.625	0.348	-1.195	0.058	-0.175	0.621	0.03	0.762	1.65	0.035	0.973	0.098	0.252
P. syringae pv. tomato study 12 (sid2) > Biotic	P. syringae pv. tomato study 12 (sid2) / untreated leaf tissue samples (sid2)	AT-00393	2	2	-0.567	0.008	-0.248	0.018	-1.499	0.006	-0.35	0.01	-0.955	0.001	-0.688	0.004	-0.339	0.037	0.783	0.028	-0.362	0.116	-0.405	0.014	0.124	0.031	0.989	0.038	-0.368	0.201	0.187	0.221	-0.232	0.399	0.03	0.842	-0.801	0.032	-0.869	0.069	-0.524	0.013	-0.107	0.544	1.631	0.022	1.687	0.023	0.18
P. syringae pv. tomato study 9 (DC3118 Cor-) > Biotic	P. syringae pv. tomato study 9 (DC3118 Cor-) / mock inoculated leaf samples	AT-00202	3	2	-1.591	0.129	-0.219	0.345	-1.483	0.023	-0.075	0.876	-1.227	0.047	-0.28	0.514	-0.504	0.41	-0.545	0.049	-0.304	0.522	-0.312	0.039	0.173	0.676	1.133	0.093	-0.725	0.061	-0.181	0.238	0.403	0.479	-0.224	0.722	-0.57	0.257	-2.533	0.005	0.251	0.662	0.375	0.276	1.529	0.017	2.617	0.051	1.233
E. coli (TUV86-2 fliC) > Biotic	E. coli (TUV86-2 fliC) / mock inoculated leaf samples	AT-00202	3	4	0.327	0.014	-0.15	0.404	-0.827	0.002	0.035	0.744	-0.092	0.492	-0.217	0.441	0.048	0.751	0.351	0.023	0.058	0.661	-0.401	0.182	0.13	0.533	0.41	0.026	-0.039	0.855	0.306	0.214	-0.257	0.022	0.13	0.496	-0.78	0.015	-0.9	0.015	-0.203	0.426	-0.043	0.374	1.511	0.045	1.404	0.041	0.305
P. syringae pv. phaseolicola (6h) > Biotic	P. syringae pv. phaseolicola (6h) / mock inoculated leaf samples (6h)	AT-00106	3	3	0.116	0.428	-0.152	0.453	-0.984	0.002	0.01	0.919	-0.257	0.058	0.013	0.814	-0.163	0.03	0.122	0.123	-0.193	0.027	-0.047	0.462	0.012	0.906	0.715	0.002	-0.388	0.033	0.365	0.002	-0.02	0.742	0.345	0.051	-0.657	0.008	-0.776	0.024	-0.235	0.081	0.514	0.045	1.507	0.003	1.748	0.005	-0.557
P. syringae pv. maculicola (Col-0) > Biotic	P. syringae pv. maculicola (Col-0) / mock treated leaf samples (Col-0)	AT-00406	3	3	-2.43	0	-1.32	0.013	-3.618	0	0.077	0.709	-0.873	0.051	-1.09	0.005	-0.058	0.767	-0.113	0.003	-0.192	0.516	-0.257	0.247	1.097	0	1.128	0.01	0.33	0.093	0.021	0.885	1.041	0.004	0.788	0.105	-1.123	0	-2.84	0	-0.556	0.012	0.049	0.403	1.449	0.009	2.073	0.002	1.671
G. orontii study 6 (eds16-1) > Biotic	G. orontii study 6 (eds16-1) / untreated rosette leaf samples (eds16-1)	AT-00614	4	4	-0.09	0.677	-0.093	0.434	-0.675	0	0.092	0.127	-0.229	0.058	-0.22	0.084	0.044	0.631	-0.088	0.461	-0.112	0.3	-0.137	0.182	-0.038	0.764	0.147	0.203	-0.062	0.682	0.06	0.515	-0.124	0.289	0.106	0.36	-0.284	0.042	-0.615	0.006	-1.012	0.073	0.002	0.953	1.443	0.001	0.071	0.273	-0.179
P. syringae pv. tomato study 6 (pad4-5) > Biotic	P. syringae pv. tomato study 6 (pad4-5) / mock-inoculated leaf samples (pad4-5)	AT-00211	2	2	-0.825	0.291	0.115	0.742	-1.501	0.236	-0.37	0.322	-0.472	0.273	-0.131	0.51	-0.409	0.059	1.3	0.15	-0.399	0.043	-0.301	0.171	0.136	0.518	1.131	0.138	-0.063	0.825	0.278	0.172	0.088	0.722	0.04	0.807	-0.721	0.219	-2.098	0.151	-0.139	0.336	0.195	0.697	1.44	0.261	2.419	0.17	-1.247
G. orontii study 6 (eds16-1) > Biotic	G. orontii study 6 (eds16-1) / untreated rosette leaf samples (eds16-1)	AT-00614	4	4	-0.363	0.002	0.081	0.53	-0.794	0	0.148	0.144	-0.401	0.005	-0.391	0.046	-0.005	0.937	-0.102	0.366	-0.086	0.587	-0.295	0.016	0.391	0.033	0.13	0.179	-0.087	0.269	0.068	0.551	0.029	0.7	0.552	0.003	-0.582	0.003	-1.064	0.001	-0.823	0	-0.112	0.357	1.418	0	0.05	0.562	-0.119
G. orontii study 5 (Col-0) > Biotic	G. orontii study 5 (Col-0) / untreated rosette leaf samples (Col-0)	AT-00614	4	4	-0.243	0.106	0.02	0.847	-0.678	0.002	0.072	0.689	-0.281	0.077	-0.034	0.846	0.091	0.333	-0.194	0.029	-0.17	0.038	-0.195	0.145	0.417	0.011	0.352	0.077	0.008	0.892	0.174	0.079	0.044	0.698	0.156	0.134	-0.439	0.031	-0.684	0.021	-0.42	0.06	0.03	0.608	1.407	0.001	0.167	0.341	0.576
P. syringae pv. tomato study 8 (DC3000) > Biotic	P. syringae pv. tomato study 8 (DC3000) / mock inoculated leaf samples	AT-00202	2	3	-1.485	0.004	-0.668	0	-0.518	0.124	0.034	0.866	-0.613	0.105	-0.146	0.259	0.38	0.628	-0.653	0.048	0.289	0.444	-0.619	0.09	0.54	0.184	0.076	0.775	-0.207	0.479	-0.468	0.031	-0.116	0.576	-0.331	0.205	-0.9	0.032	-1.913	0.019	0.67	0.031	-0.07	0.408	1.378	0.2	0.267	0.672	1.06
P. parasitica (10.5h) > Biotic	P. parasitica (10.5h) / non-infected root samples (Col-0)	AT-00425	2	2	-0.717	0.191	-1.118	0.223	-0.717	0.082	-0.452	0.145	-0.842	0.153	0.006	0.987	-0.374	0.094	-0.177	0.775	-0.108	0.744	-0.481	0.042	-0.506	0.123	0.745	0.011	-0.749	0.125	0.106	0.447	-0.082	0.294	0.141	0.176	-1.178	0.119	-1.543	0.209	-1.318	0.272	-0.03	0.842	1.294	0.15	0.561	0.013	-1.046
E. cichoracearum (Col-0) > Biotic	E. cichoracearum (Col-0) / non-infected Col-0 samples	AT-00085	2	4	-0.349	0.03	-0.164	0.109	-0.067	0.313	-0.046	0.545	-0.198	0.053	-0.085	0.178	-0.097	0.252	-0.178	0.058	-0.19	0.107	-0.063	0.344	0.227	0.258	-0.107	0.354	-0.136	0.229	0.06	0.591	-0.183	0.05	-0.023	0.68	-0.199	0.021	-0.351	0.091	0.02	0.69	0.008	0.882	1.291	0.001	0.143	0.252	0.54
P. syringae pv. tomato study 3 (DC3000 hrcC-) > Biotic	P. syringae pv. tomato study 3 (DC3000 hrcC-) / mock inoculated leaf samples (24h)	AT-00106	3	3	-0.305	0.066	0.199	0.153	-0.735	0	0.077	0.317	-0.382	0.034	0.062	0.53	0.12	0.307	-0.158	0.118	-0.014	0.926	-0.138	0.152	0.312	0.168	0.369	0.197	0.1	0.286	0.121	0.419	-0.025	0.534	0.311	0.037	-0.303	0.164	-0.424	0.131	-0.211	0.446	0.122	0.368	1.244	0.001	0.482	0.014	0.493
E. coli (O157:H7) > Biotic	E. coli (O157:H7) / mock inoculated leaf samples	AT-00202	3	4	0.437	0.018	-0.043	0.783	-0.598	0	-0.013	0.89	-0.137	0.205	-0.029	0.908	0.165	0.294	0.136	0.193	0.203	0.169	-0.215	0.017	0.314	0.172	0.293	0.12	0.036	0.837	0.256	0.273	-0.053	0.635	0.001	0.995	-0.653	0.029	-0.52	0.088	0.123	0.663	0.087	0.043	1.209	0.078	1.391	0.031	0.367
P. syringae pv. syringae (OE7a-1) > Biotic	P. syringae pv. syringae (OE7a-1) / non-infected leaf samples (OE7a-1)	AT-00340	2	2	0.186	0.137	-0.82	0.019	-0.781	0.143	-0.19	0.215	-0.306	0.027	-0.389	0.194	0.279	0.071	0.245	0.326	0.42	0.175	0.165	0.5	0.404	0.066	1.169	0.025	-0.135	0.405	0.707	0.009	0.355	0.053	1.273	0.008	-1.164	0.015	0.362	0.079	-1.916	0.041	0	0.993	1.206	0.016	1.356	0.01	2.86
X. campestris pv. campestris (Ws-4) > Biotic	X. campestris pv. campestris (Ws-4) / untreated leaf samples (Ws-4)	AT-00535	4	2	0.459	0.254	-0.922	0.012	-0.272	0.279	-0.36	0.003	-0.517	0.014	-0.086	0.655	-0.21	0.14	0.104	0.793	-0.46	0	-0.257	0.003	-0.612	0.018	-0.42	0.033	-0.416	0.027	0.217	0.113	-0.296	0.084	-0.623	0.041	-0.289	0.413	-0.439	0.085	-0.102	0.746	0.051	0.233	1.194	0.009	0.187	0.54	0.444
P. parasitica (30h) > Biotic	P. parasitica (30h) / non-infected root samples (Col-0)	AT-00425	2	2	-0.721	0.169	-1.27	0.148	-0.376	0.253	-0.464	0.155	-0.554	0.17	-0.029	0.896	-0.497	0.083	0.028	0.963	0.065	0.763	-0.324	0.029	-0.197	0.486	0.379	0.034	-0.633	0.07	-0.032	0.727	0.177	0.4	-0.209	0.305	-0.834	0.173	-1.392	0.207	-0.839	0.28	0.104	0.537	1.186	0.155	1.091	0.022	-0.454
P. syringae pv. tomato study 10 (DC3000 hrpA) > Biotic	P. syringae pv. tomato study 10 (DC3000 hrpA) / mock inoculated leaf samples	AT-00202	3	4	0.073	0.454	-0.333	0.085	-0.755	0.001	-0.089	0.477	-0.184	0.125	-0.471	0.11	-0.061	0.729	0.187	0.067	-0.025	0.786	-0.159	0.049	0.129	0.554	0.23	0.174	0.035	0.842	0.064	0.791	-0.301	0.017	0.264	0.089	-0.506	0.094	-0.972	0.023	-0.034	0.892	-0.011	0.853	1.181	0.071	0.987	0.089	0.079
L. huidobrensis (Col-0) > Biotic	L. huidobrensis (Col-0) / untreated rosette leaf samples (Col-0)	AT-00672	3	3	-1.868	0	0.2	0.134	-1.052	0	-0.319	0.201	-0.691	0.075	-1.591	0.006	-0.675	0.067	0.319	0.211	-0.32	0.047	-0.468	0.059	0.379	0.035	0.976	0.001	-0.302	0.118	-0.265	0.148	0.126	0.237	0.837	0.002	-0.826	0.002	-2.011	0.001	-0.282	0.4	1.41	0.054	1.179	0.002	0.985	0.015	-0.874
P. syringae pv. tomato study 7 (Ws-0) > Biotic	P. syringae pv. tomato study 7 (Ws-0) / mock-inoculated leaf samples (Ws-0)	AT-00211	2	2	-0.922	0.244	0.696	0.433	-0.882	0.27	-0.257	0.02	-0.588	0.225	-0.053	0.3	-0.124	0.046	0.284	0.287	-0.409	0.03	-0.382	0.38	0.33	0.181	1.305	0.341	-0.01	0.959	0.107	0.264	-0.057	0.157	0.074	0.726	-0.785	0.301	-1.039	0.517	-0.526	0.251	1.51	0.359	1.178	0.059	1.519	0.315	0.602
H. arabidopsidis study 4 (rpp4) > Biotic	H. arabidopsidis study 4 (rpp4) / untreated seedling samples (rpp4)	AT-00553	2	2	-0.195	0.226	-0.332	0.166	-0.216	0.033	0.192	0.488	-0.336	0.178	-0.117	0.713	-0.194	0.21	-0.182	0.216	-0.149	0.602	-0.21	0.159	0.505	0.17	0.57	0.065	0.094	0.637	-0.303	0.303	-0.086	0.257	0.253	0.161	-0.389	0.056	-0.742	0.033	-0.603	0.02	0.015	0.805	1.152	0.072	0.421	0.295	0.098
G. orontii (96h) > Biotic	G. orontii (96h) / mock treated Col-0 leaf samples (96h)	AT-00146	3	3	-0.267	0.369	-0.429	0.198	-0.089	0.719	0.029	0.871	-0.1	0.343	-0.034	0.697	0.055	0.777	-0.167	0.235	-0.086	0.66	0.03	0.835	0.087	0.669	0.461	0	-0.038	0.663	0.21	0.037	-0.069	0.609	0.05	0.844	-0.165	0.044	-0.638	0.079	-0.381	0.001	-0.115	0.092	1.142	0.005	-0.059	0.286	0.174
X. campestris pv. campestris (AtMYB30-ox-20A) > Biotic	X. campestris pv. campestris (AtMYB30-ox-20A) / untreated leaf samples (AtMYB30-ox-20A)	AT-00535	2	2	0.343	0.608	-0.453	0.202	-0.516	0.315	-0.366	0.033	-0.502	0.384	-0.213	0.336	-0.077	0.536	0.583	0.22	-0.175	0.399	-0.22	0.418	-0.264	0.396	-0.114	0.782	-0.271	0.278	0.181	0.087	-0.093	0.513	-0.42	0.337	-0.402	0.24	-0.641	0.317	-0.14	0.574	0.273	0.058	1.081	0.121	0.609	0.242	-0.212
CaLCuV > Biotic	CaLCuV / non-infected rosette leaf samples	AT-00318	2	2	-0.86	0.022	-0.062	0.524	-0.433	0.386	0.424	0.073	-0.47	0.389	0.137	0.525	-0.407	0.14	-0.06	0.521	-0.061	0.833	-0.063	0.824	-0.147	0.608	0.313	0.028	0.123	0.187	-0.085	0.568	0.132	0.653	0.615	0.114	-0.723	0.196	-0.523	0.098	-0.652	0.001	-0.242	0.105	1.065	0.015	0.303	0.015	0.922
P. syringae pv. phaseolicola (24h) > Biotic	P. syringae pv. phaseolicola (24h) / mock inoculated leaf samples (24h)	AT-00106	3	3	-0.618	0.009	0.272	0.056	-1.141	0	-0.031	0.649	-0.636	0.006	-0.116	0.421	-0.085	0.325	-0.302	0.01	-0.082	0.606	-0.066	0.485	0.276	0.101	0.406	0.126	-0.007	0.919	0.022	0.731	-0.001	0.988	0.376	0.012	-0.335	0.126	-0.637	0.037	-0.425	0.09	-0.025	0.323	1.052	0.003	0.961	0.001	0.472
E. cichoracearum (pmr4-1) > Biotic	E. cichoracearum (pmr4-1) / non-infected pmr4-1 samples	AT-00085	3	3	-0.211	0.132	-0.225	0.053	-0.094	0.19	-0.065	0.505	-0.283	0.014	-0.069	0.439	-0.148	0.097	-0.164	0.35	-0.203	0.127	-0.16	0.25	0.264	0.006	0.192	0.031	-0.068	0.346	0.001	0.992	-0.141	0.463	0.023	0.71	-0.069	0.544	-0.178	0.246	-0.278	0.135	-0.125	0.239	1.031	0.001	0.078	0.42	0.297
A. brassicicola study 2 (Col-0) > Biotic	A. brassicicola study 2 (Col-0) / mock treated leaf samples (Col-0)	AT-00661	3	3	-0.279	0.579	-0.235	0.419	-0.839	0.154	-0.334	0.118	-0.774	0.155	-0.454	0.09	-0.502	0.527	0.311	0.2	-0.392	0.199	-0.425	0.327	-0.013	0.951	0.296	0.434	-0.649	0.064	0.204	0.299	-0.03	0.888	0.251	0.274	-1.039	0.029	-1.023	0.107	-0.481	0.116	0.1	0.478	0.959	0.34	0.975	0.252	-0.35
P. syringae pv. tomato study 18 (DC3000 ΔhrcC) > Biotic	P. syringae pv. tomato study 18 (DC3000 ΔhrcC) / mock inoculated rosette leaf samples	AT-00582	3	3	0.225	0.321	-0.099	0.395	-1.075	0	0.006	0.963	-0.254	0.003	0.059	0.679	-0.052	0.091	0.445	0.011	-0.134	0.406	-0.196	0.291	0.036	0.561	0.172	0.248	-0.223	0.182	0.294	0.166	-0.047	0.635	0.162	0.239	-0.406	0.214	-1.127	0.002	-0.202	0.175	-0.152	0.035	0.922	0.01	0.906	0.003	-0.282
P. cucumerina (aba1-6) > Biotic	P. cucumerina (aba1-6) / mock inoculated rosette samples (aba1-6)	AT-00638	3	3	-0.116	0.277	-0.172	0.301	-0.197	0.48	0.08	0.643	-0.679	0.022	-0.12	0.031	-0.189	0.366	0.035	0.808	-0.205	0.047	-0.122	0.156	-0.082	0.31	-0.179	0.128	0.008	0.958	0.027	0.905	-0.034	0.835	0.106	0.199	-0.303	0.09	-0.561	0.063	-0.462	0.021	-0.038	0.331	0.897	0	0.159	0.426	0.141
B. graminis (Col-0) > Biotic	B. graminis (Col-0) / non-infected rosette leaf samples	AT-00309	3	3	-0.141	0.373	-0.512	0.003	-1.67	0	-0.588	0.003	-0.551	0.003	-1.139	0.002	-0.229	0.061	0.782	0.004	-0.458	0.015	-0.477	0.024	0.024	0.906	1.41	0.001	-0.138	0.317	0.418	0.039	-0.259	0.026	0.313	0.013	-0.437	0	-1.033	0.002	-0.057	0.824	0.268	0.084	0.864	0.003	1.216	0	0.728
R. solani (AG8) > Biotic	R. solani (AG8) / mock inoculated whole plant samples	AT-00585	3	3	0.294	0.004	0.107	0.38	-0.089	0.206	0.01	0.91	-0.117	0.249	0.022	0.82	-0.101	0.236	0.008	0.944	0.039	0.686	-0.268	0.042	0.011	0.913	-0.002	0.984	-0.063	0.529	-0.081	0.125	-0.157	0.059	-0.014	0.824	-0.258	0.061	0.046	0.655	-0.217	0.033	0.021	0.794	0.846	0.014	0.232	0.001	0.135
M. incognita study 2 (One-Direct) > Biotic	M. incognita study 2 (One-Direct) / non-infested root cell samples (One-Direct)	AT-00550	5	3	-1.585	0.089	0.663	0.413	-0.099	0.816	-0.507	0.021	0.261	0.354	0.026	0.934	-0.022	0.96	-0.993	0.03	0.72	0.212	0.514	0.084	0.699	0.038	1.112	0.204	0.339	0.264	-0.336	0.52	1.456	0.006	0.423	0.339	0.727	0.132	-0.768	0.237	0.796	0.248	-0.829	0.043	0.785	0.163	-0.283	0.79	0.206
TuMV (zone 0) > Biotic	TuMV (zone 0) / leaf sap treated leaf samples	AT-00324	3	3	-0.341	0.261	0.011	0.952	0.19	0.353	0.051	0.823	0.637	0.074	-0.088	0.752	0.139	0.577	0.194	0.576	-0.082	0.81	-0.26	0.296	0.011	0.959	0.094	0.516	-0.344	0.408	0.261	0.046	-0.317	0.124	0.009	0.981	0.141	0.73	-0.072	0.456	0.031	0.757	0.048	0.085	0.77	0.159	0.267	0.355	0.712
P. syringae pv. tomato study 9 (DC3118 Cor-hrpS) > Biotic	P. syringae pv. tomato study 9 (DC3118 Cor-hrpS) / mock inoculated leaf samples	AT-00202	3	2	0.243	0.457	-0.483	0.091	-0.693	0.132	0.017	0.94	-0.44	0.012	-0.022	0.967	-0.123	0.755	-0.075	0.754	-0.263	0.291	-0.306	0.128	0.168	0.179	0.345	0.012	-0.287	0.327	0.042	0.727	-0.32	0.313	0.02	0.912	-0.334	0.495	-1.559	0.011	-0.123	0.511	0.059	0.541	0.758	0.215	0.665	0.177	0.63
H. arabidopsidis study 5 (Col-0) > Biotic	H. arabidopsidis study 5 (Col-0) / untreated seedling samples (Col-0)	AT-00553	2	2	0.504	0.04	-0.314	0.407	-0.221	0.284	0.711	0.015	0.385	0.024	-0.12	0.7	0.631	0.034	0.514	0.094	0.018	0.736	-0.752	0.018	0.749	0.024	0.417	0.251	0.13	0.585	-0.095	0.718	0.387	0.023	0.729	0.315	-0.646	0.087	-0.532	0.074	-0.882	0.153	0.04	0.455	0.728	0.06	0.395	0.072	-0.035
H. arabidopsidis study 4 (Col-0) > Biotic	H. arabidopsidis study 4 (Col-0) / untreated seedling samples (Col-0)	AT-00553	2	2	0.533	0.037	-0.207	0.559	-0.32	0.05	0.799	0.012	0.399	0.058	-0.046	0.848	0.686	0.009	0.468	0.092	0.109	0.056	-0.825	0.002	0.684	0.041	0.303	0.361	0.091	0.742	-0.183	0.506	0.17	0.492	0.626	0.373	-0.455	0.187	-0.493	0.232	-0.344	0.13	-0.014	0.493	0.717	0.139	0.244	0.372	-0.051
P. syringae pv. phaseolicola (2h) > Biotic	P. syringae pv. phaseolicola (2h) / mock inoculated leaf samples (2h)	AT-00106	3	3	-0.601	0.079	0.155	0.356	-0.621	0.155	-0.251	0.019	-0.192	0.362	-0.058	0.505	-0.366	0.034	0.034	0.891	-0.052	0.615	-0.184	0.075	-0.132	0.326	0.321	0.213	-0.291	0.006	0.142	0.285	0.077	0.301	0.222	0.049	-0.273	0.027	-0.961	0.038	-0.192	0.043	-0.015	0.878	0.702	0.012	1.317	0.004	-0.658
H. arabidopsidis (4dpi + 6dpi) > Biotic	H. arabidopsidis (4dpi + 6dpi) / mock treated cotyledon samples	AT-00545	2	2	-0.157	0.139	-0.128	0.411	-0.427	0.014	-0.087	0.618	-0.464	0.064	-0.514	0.018	-0.213	0.449	-0.162	0.335	0.057	0.52	-0.079	0.42	0.079	0.768	-0.262	0.12	-0.226	0.411	0.091	0.426	-0.024	0.691	-0.334	0.02	-0.202	0.049	-0.403	0.058	-0.275	0.084	-0.011	0.704	0.669	0.206	-0.383	0.122	-0.731
H. arabidopsidis study 6 (Ws-4) > Biotic	H. arabidopsidis study 6 (Ws-4) / mock inoculated Ws-4 cotyledon samples	AT-00634	2	2	0.049	0.197	0.041	0.832	-0.258	0.013	-0.001	0.996	-0.075	0.631	-0.205	0.032	-0.028	0.907	0.105	0.368	-0.051	0.191	-0.243	0.508	0.18	0.335	-0.2	0.529	-0.038	0.789	-0.164	0.049	-0.021	0.796	0.328	0.436	0.112	0.423	-0.381	0.36	0.094	0.873	0.149	0.084	0.615	0.022	-0.014	0.954	-0.025
G. orontii study 5 (eds16-1) > Biotic	G. orontii study 5 (eds16-1) / untreated rosette leaf samples (eds16-1)	AT-00614	4	4	-0.153	0.185	0.079	0.53	-0.449	0.005	-0.075	0.446	-0.073	0.625	-0.124	0.535	0.063	0.503	0.002	0.989	-0.141	0.331	-0.226	0.036	0.166	0.377	0.067	0.484	-0.003	0.979	0.123	0.412	-0.083	0.187	0.213	0.209	-0.147	0.433	-0.339	0.088	-0.48	0.021	-0.057	0.653	0.611	0.008	-0.008	0.929	-0.043
P. syringae pv. tomato study 5 (gh3.5-1D) > Biotic	P. syringae pv. tomato study 5 (gh3.5-1D) / non-infected leaf samples (gh3.5-1D)	AT-00204	3	3	-1.44	0.001	-0.227	0.407	-0.785	0.009	0.014	0.936	-1.217	0.007	-0.45	0.008	-0.7	0.005	-0.52	0.145	-0.493	0.118	-0.145	0.678	0.362	0.22	0.198	0.527	0.111	0.459	-0.417	0.189	-0.19	0.518	0.126	0.783	-0.523	0.134	-1.749	0.001	-0.277	0.153	0.041	0.511	0.522	0.09	0.32	0.003	0.133
P. syringae pv. tomato study 10 (DC3000 hrpAfliC) > Biotic	P. syringae pv. tomato study 10 (DC3000 hrpAfliC) / mock inoculated leaf samples	AT-00202	3	4	0.038	0.76	-0.192	0.442	-0.439	0.149	-0.172	0.12	-0.186	0.187	-0.122	0.694	-0.402	0.2	0.023	0.828	-0.033	0.756	-0.039	0.539	-0.202	0.457	-0.071	0.669	0.062	0.778	0.205	0.412	-0.027	0.829	0.071	0.794	-0.276	0.308	-0.439	0.241	-0.107	0.688	0.011	0.839	0.52	0.446	0.681	0.293	-0.087
B. tabaci type B > Biotic	B. tabaci type B / non-infected rosette tissue samples	AT-00203	2	2	-0.549	0.11	0.04	0.737	-0.397	0.05	0.06	0.781	-0.494	0.125	-0.428	0.27	0.041	0.796	-0.269	0.01	-0.057	0.611	-0.232	0.021	0.279	0.061	0.031	0.838	-0.091	0.598	-0.258	0.006	-0.001	0.992	0.149	0.539	-0.558	0.144	-0.645	0.288	-1.233	0.044	-0.066	0.323	0.503	0.246	-0.067	0.75	-0.113
P. syringae pv. tomato study 7 (pad4-5) > Biotic	P. syringae pv. tomato study 7 (pad4-5) / mock-inoculated leaf samples (pad4-5)	AT-00211	2	2	-0.672	0.2	-0.172	0.504	-0.883	0.185	-0.118	0.257	-0.252	0.176	-0.079	0.62	-0.289	0.134	0.595	0.27	-0.378	0.002	-0.224	0.285	-0.119	0.15	0.381	0.452	-0.253	0.477	0.001	0.994	0.084	0.035	0.228	0.338	-0.523	0.216	-1.051	0.222	-0.012	0.947	0.124	0.331	0.5	0.032	1.101	0.236	-0.282
P. syringae pv. tomato study 12 (Col-0) > Biotic	P. syringae pv. tomato study 12 (Col-0) / untreated leaf tissue samples (Col-0)	AT-00393	2	2	-0.332	0.172	-0.074	0.24	-1.018	0.006	-0.174	0.164	-0.47	0.009	-0.206	0.247	-0.26	0.041	-0.049	0.706	-0.435	0.033	-0.151	0.202	0.032	0.882	1.132	0.016	-0.18	0.062	0.233	0.083	0.102	0.545	0.031	0.838	-0.591	0.066	-0.611	0.131	-0.264	0.24	0.099	0.343	0.457	0.209	1.354	0.014	0.309
G. orontii (72h) > Biotic	G. orontii (72h) / mock treated Col-0 leaf samples (72h)	AT-00146	3	3	-0.229	0.147	-0.114	0.57	-0.102	0.315	-0.101	0.593	-0.157	0.157	-0.227	0.033	0.05	0.57	0.002	0.99	-0.012	0.944	0.117	0.298	-0.208	0.327	0.218	0.108	-0.124	0.263	-0.024	0.632	-0.048	0.74	-0.028	0.693	-0.109	0.567	-0.369	0.031	-0.375	0.227	-0.068	0.309	0.455	0	0.12	0.235	-0.472
S. sclerotiorum (Col-0) > Biotic	S. sclerotiorum (Col-0) / mock inoculated rosette leaf samples (Col-0)	AT-00681	3	3	-0.456	0.051	-0.406	0.065	-0.495	0.011	-0.391	0.049	-0.719	0.007	-0.175	0.129	-0.242	0.092	-0.336	0.121	-0.303	0.047	-0.311	0.16	0.052	0.673	-0.119	0.112	-0.323	0.062	-0.49	0.094	-0.69	0.004	-0.035	0.871	-0.107	0.69	-1.64	0	-0.092	0.412	-0.001	0.953	0.433	0.273	0.368	0.082	-0.013
P. syringae pv. tomato study 3 (DC3000 avrRpm1) > Biotic	P. syringae pv. tomato study 3 (DC3000 avrRpm1) / mock inoculated leaf samples (24h)	AT-00106	3	3	-1.016	0.02	-0.3	0.004	-1.219	0.011	-0.225	0.019	-0.565	0.016	-0.257	0.07	-0.24	0	-0.063	0.376	-0.251	0.094	-0.164	0.101	0.26	0.055	0.359	0.181	0.091	0.503	-0.38	0.035	0.176	0.001	0.356	0.007	0.132	0.452	-0.294	0.15	-0.123	0.769	0.204	0.248	0.425	0.158	1.261	0.013	0.125
P. infestans (6h) > Biotic	P. infestans (6h) / mock treated leaf samples (6h)	AT-00108	2	3	-0.436	0.044	-0.251	0.051	-1.268	0.003	-0.428	0.018	-0.682	0.002	-0.307	0.022	-0.252	0.131	-0.133	0.274	-0.402	0.031	-0.44	0.078	0.154	0.28	0.38	0.079	-0.405	0.024	-0.015	0.87	-0.414	0.059	0.298	0.173	-0.406	0	-1.353	0.004	-0.082	0.417	0.029	0.633	0.417	0.031	0.505	0.009	0.514
TuMV (zone 1) > Biotic	TuMV (zone 1) / leaf sap treated leaf samples	AT-00324	2	3	-0.445	0.278	-0.207	0.274	-0.125	0.431	0.178	0.645	0.272	0.462	-0.021	0.972	-0.329	0.218	0.331	0.395	-0.14	0.198	-0.294	0.091	0.143	0.465	-0.057	0.781	0.118	0.82	0.032	0.689	-0.294	0.201	-0.066	0.899	-0.216	0.571	-0.225	0.242	-0.252	0.177	0.001	0.993	0.374	0.101	-0.028	0.86	0.34
G. orontii (48h) > Biotic	G. orontii (48h) / mock treated Col-0 leaf samples (48h)	AT-00146	3	3	0.235	0.136	0.128	0.607	-0.043	0.772	0.135	0.526	0.068	0.54	0.084	0.7	0.138	0.319	0.191	0.209	-0.057	0.745	0.059	0.483	0.041	0.827	0.176	0.103	0.006	0.953	0.191	0.014	-0.168	0.116	0.034	0.782	-0.056	0.437	-0.017	0.916	0.169	0.555	-0.025	0.639	0.359	0.046	0.259	0.029	-0.102
H. arabidopsidis study 6 (pskr1-5) > Biotic	H. arabidopsidis study 6 (pskr1-5) / mock inoculated pskr1-5 cotyledon samples	AT-00634	2	2	-0.133	0.498	0.083	0.332	-0.247	0.341	-0.152	0.475	-0.23	0.082	-0.367	0.148	-0.096	0.146	-0.169	0.389	0.252	0.286	0.066	0.752	0.173	0.201	-0.209	0.438	-0.299	0.194	0.037	0.563	-0.216	0.287	0.285	0.144	-0.014	0.833	-0.271	0.354	-0.054	0.916	0.092	0.178	0.322	0.001	-0.163	0.693	0.008
P. syringae pv. tomato (DC3000 avrRpm1) > Biotic	P. syringae pv. tomato (DC3000 avrRpm1) / mock inoculated leaf samples (2h)	AT-00106	3	3	0.061	0.862	-0.154	0.182	-0.266	0.4	-0.215	0.043	-0.003	0.977	-0.039	0.694	-0.321	0.003	-0.488	0.037	-0.09	0.445	-0.015	0.792	-0.048	0.709	0.334	0.219	-0.33	0.016	0.121	0.464	0.114	0.435	0.137	0.46	0.046	0.88	-0.466	0.047	0.006	0.948	-0.074	0.306	0.307	0.225	1.09	0.007	-0.352
F. oxysporum (pft1-2) > Biotic	F. oxysporum (pft1-2) / mock treated pft1-2 leaf samples	AT-00575	4	4	0.062	0.721	-0.247	0.024	0.036	0.857	-0.014	0.786	0.012	0.839	0.209	0.249	0.02	0.738	0.307	0.27	-0.029	0.631	-0.035	0.507	-0.07	0.498	0.016	0.876	0.088	0.332	-0.082	0.366	-0.236	0.045	-0.061	0.513	-0.012	0.916	0.141	0.71	-0.046	0.789	0.012	0.851	0.299	0.382	-0.021	0.862	-0.021
H. arabidopsidis study 3 (rpp4) > Biotic	H. arabidopsidis study 3 (rpp4) / untreated seedling samples (rpp4)	AT-00553	2	2	0.193	0.396	-0.086	0.471	0.11	0.381	0.188	0.557	-0.124	0.249	-0.027	0.876	0.061	0.46	0.098	0.717	-0.269	0.246	-0.006	0.955	0.048	0.78	0.067	0.556	0.104	0.498	0.035	0.715	0.079	0.062	0.196	0.153	0.039	0.792	-0.16	0.428	-0.753	0.121	0.02	0.852	0.284	0.135	0.293	0.392	-0.309
P. infestans (24h) > Biotic	P. infestans (24h) / mock treated leaf samples (24h)	AT-00108	3	3	-0.172	0.147	-0.11	0.551	-0.598	0.005	0.234	0.097	-0.314	0.033	-0.296	0.146	-0.149	0.091	-0.202	0.044	-0.089	0.56	-0.222	0	0.49	0.01	0.175	0.076	0.21	0.039	0.108	0.196	0.03	0.881	0.377	0.07	-0.208	0.002	-0.378	0.012	-0.173	0.139	-0.007	0.849	0.284	0.259	0.192	0.28	0.266
H. arabidopsidis (8hpi + 24hpi) > Biotic	H. arabidopsidis (8hpi + 24hpi) / mock treated cotyledon samples	AT-00545	2	2	0.13	0.085	0.243	0.11	-0.056	0.386	-0.2	0.316	-0.291	0.009	-0.167	0.073	0.01	0.968	-0.049	0.239	-0.052	0.568	0.046	0.443	0.093	0.705	-0.26	0.024	-0.248	0.035	0.14	0.47	-0.034	0.294	-0.288	0.011	-0.026	0.631	-0.153	0.062	-0.248	0.055	0.077	0.214	0.279	0.285	-0.093	0.551	0.318
P. syringae pv. tomato study 5 (Col-0) > Biotic	P. syringae pv. tomato study 5 (Col-0) / non-infected leaf samples (Col-0)	AT-00204	2	3	-0.604	0.049	0.4	0.119	-0.494	0.062	0.386	0.606	-0.404	0.425	-0.175	0.567	-0.446	0.543	-0.266	0.029	0.002	0.987	-0.322	0.297	-0.156	0.047	0.094	0.597	-0.427	0.031	-0.21	0.54	-0.169	0.172	0.455	0.357	-0.623	0.078	-0.919	0.086	-0.125	0.35	-0.109	0.368	0.272	0.183	0.002	0.99	0.043
M. incognita (early) > Biotic	M. incognita (early) / non-infected root samples (early)	AT-00121	3	3	-0.131	0.248	0.266	0.063	0.614	0.035	0.198	0.332	0.058	0.635	0.034	0.717	-0.005	0.966	0.113	0.299	0.172	0.452	-0.081	0.431	0.047	0.41	-0.041	0.558	-0.092	0.569	0.11	0.167	-0.146	0.329	-0.043	0.924	0.258	0.067	0.433	0.003	0.944	0.004	0.041	0.428	0.271	0.245	0.157	0.239	0.805
P. syringae pv. tomato study 12 (atgsnor1-1) > Biotic	P. syringae pv. tomato study 12 (atgsnor1-1) / untreated leaf tissue samples (atgsnor1-1)	AT-00393	2	2	-0.615	0.037	-0.156	0.511	-1.163	0.002	-0.111	0.725	-0.485	0.023	-0.656	0.016	-0.236	0.122	0.212	0.052	-0.349	0.08	-0.575	0.066	-0.053	0.675	1.242	0.005	-0.345	0.04	0.245	0.028	-0.327	0.131	-0.126	0.36	-1.532	0.047	-1.332	0.018	0.121	0.607	0.001	0.99	0.269	0.285	1.195	0.013	0.472
G. orontii study 2 (eds16-1) > Biotic	G. orontii study 2 (eds16-1) / untreated rosette leaf samples (eds16-1)	AT-00614	4	4	0.22	0.155	-0.007	0.952	-0.187	0.076	-0.119	0.311	-0.005	0.971	0.576	0.041	-0.324	0.095	0.094	0.454	-0.297	0.065	0.087	0.29	-0.324	0.022	-0.192	0.083	0.097	0.492	0.072	0.713	0.243	0.089	-0.06	0.68	0.414	0.159	0.872	0.006	0.067	0.691	0.019	0.888	0.264	0.321	-0.022	0.869	0.493
P. syringae pv. tomato (DC3000 hrcC-) > Biotic	P. syringae pv. tomato (DC3000 hrcC-) / mock inoculated leaf samples (2h)	AT-00106	3	3	0.525	0.086	0.022	0.802	-0.586	0.082	-0.083	0.149	-0.017	0.843	-0.132	0.243	-0.066	0.301	-0.387	0.036	-0.112	0.363	-0.149	0.032	-0.102	0.526	0.413	0.129	-0.33	0.005	0.209	0.122	-0.041	0.635	0.319	0.014	-0.291	0.016	-0.283	0.141	-0.176	0.073	-0.161	0.071	0.26	0.166	0.746	0.03	-0.091
G. cichoracearum study 2 (96h) > Biotic	G. cichoracearum study 2 (96h) / non-infected whole rosette samples (Col-0)	AT-00453	4	4	0.018	0.865	0.058	0.518	0.211	0.001	-0.195	0.004	-0.466	0	-0.543	0	0.171	0.083	-0.62	0.002	-0.077	0.23	-0.36	0.003	0.077	0.138	-0.667	0	0.041	0.546	-0.3	0.015	-0.1	0.108	-0.277	0.022	0.029	0.757	-0.43	0.002	-0.284	0.056	0.053	0.452	0.248	0.267	-0.308	0.009	-0.181
G. orontii study 4 (eds16-1) > Biotic	G. orontii study 4 (eds16-1) / untreated rosette leaf samples (eds16-1)	AT-00614	4	4	-0.151	0.112	0.005	0.958	-0.211	0.261	0.075	0.493	-0.084	0.45	-0.082	0.6	-0.007	0.91	-0.089	0.455	0.09	0.592	-0.088	0.341	0.175	0.202	-0.044	0.645	-0.054	0.652	-0.02	0.831	-0.019	0.793	0.206	0.118	-0.114	0.489	-0.229	0.197	-0.161	0.244	-0.111	0.366	0.237	0.019	-0.007	0.945	0.053
P. syringae pv. tomato study 2 (DC3000 hrcC-) > Biotic	P. syringae pv. tomato study 2 (DC3000 hrcC-) / mock inoculated leaf samples (6h)	AT-00106	3	3	0.448	0.007	-0.05	0.775	-0.452	0.009	0.174	0.137	-0.06	0.66	-0.036	0.737	-0.002	0.93	-0.045	0.594	0.037	0.052	-0.055	0.084	0.24	0.064	0.011	0.921	-0.083	0.332	0.193	0.02	-0.038	0.39	0.304	0.004	-0.495	0.017	-0.336	0.187	0.022	0.87	-0.04	0.572	0.228	0.228	-0.116	0.703	-0.197
G. orontii study 4 (Col-0) > Biotic	G. orontii study 4 (Col-0) / untreated rosette leaf samples (Col-0)	AT-00614	4	4	-0.063	0.576	0.232	0.109	-0.296	0.051	0.027	0.841	0.043	0.752	0.02	0.901	0.036	0.712	-0.16	0.063	-0.035	0.804	-0.049	0.616	0.085	0.635	0.116	0.621	-0.027	0.757	0.006	0.925	0.134	0.415	0.052	0.626	-0.103	0.592	-0.378	0.294	-0.176	0.298	0.042	0.5	0.207	0.542	0.199	0.272	0.057
P. syringae pv. tomato study 7 (eds1-1) > Biotic	P. syringae pv. tomato study 7 (eds1-1) / mock-inoculated leaf samples (eds1-1)	AT-00211	2	2	0.013	0.89	0.025	0.944	0.473	0.426	-0.119	0.537	-0.038	0.839	0.009	0.967	-0.186	0.189	-0.055	0.9	0.033	0.672	0.063	0.796	0.302	0.295	0.124	0.631	-0.281	0.137	0.036	0.673	0.122	0.412	0.007	0.979	-0.219	0.417	-0.249	0.537	0.023	0.914	1.508	0.257	0.187	0.758	-0.191	0.701	0.11
P. syringae pv. tomato study 11 (penta) > Biotic	P. syringae pv. tomato study 11 (penta) / untreated leaf disc samples (penta)	AT-00391	3	3	-0.414	0.022	0.034	0.769	0.398	0.08	0.373	0.226	0.29	0.185	0.526	0.039	0.662	0.021	-0.476	0.007	0.12	0.452	-0.515	0.004	0.533	0.19	1.194	0	0.533	0.227	0.357	0.15	-0.352	0.053	0.105	0.604	1.378	0.002	-0.554	0.057	0.481	0.018	-0.247	0.52	0.186	0.697	-0.008	0.972	0.18
M. persicae study 4 > Biotic	M. persicae study 4 / control diet infiltrated leaf samples	AT-00250	3	3	-0.036	0.719	0.316	0.016	-0.161	0.153	0.077	0.35	-0.171	0.27	-0.166	0.218	0.079	0.483	0.064	0.573	-0.088	0.582	-0.075	0.425	0.154	0.312	0.015	0.906	0.156	0.251	-0.064	0.652	0.084	0.406	0.105	0.465	-0.138	0.149	0.062	0.536	-0.065	0.36	0.042	0.327	0.183	0.271	0.023	0.852	-0.113
F. oxysporum (Col-0) > Biotic	F. oxysporum (Col-0) / mock treated Col-0 leaf samples	AT-00575	4	4	0.011	0.942	0.017	0.828	0.122	0.493	0.011	0.809	0.054	0.454	0.116	0.672	0.007	0.9	0.11	0.683	-0.07	0.222	-0.09	0.146	0.088	0.264	-0.075	0.524	0.104	0.208	-0.005	0.95	0.038	0.684	-0.056	0.66	0.094	0.414	0.195	0.548	0.029	0.809	-0.054	0.449	0.171	0.49	-0.061	0.631	0.132
P. syringae pv. tomato study 3 (DC3000) > Biotic	P. syringae pv. tomato study 3 (DC3000) / mock inoculated leaf samples (24h)	AT-00106	2	3	-1.807	0.002	-0.558	0.006	-1.269	0.01	-0.42	0.076	-0.942	0.019	-0.268	0.128	-0.171	0.001	-0.188	0.087	-0.203	0.278	-0.051	0.612	0.343	0.067	-0.019	0.948	0.233	0.01	-0.761	0	0.604	0.001	0.44	0.005	-0.219	0.364	-1.375	0.007	-0.063	0.848	0.099	0.036	0.16	0.399	1.515	0	0.156
TuMV (zone 2) > Biotic	TuMV (zone 2) / leaf sap treated leaf samples	AT-00324	3	3	-0.041	0.902	-0.338	0.068	0.184	0.398	0.193	0.091	-0.084	0.836	-0.003	0.99	0.094	0.543	-0.202	0.167	-0.117	0.368	0.072	0.612	-0.186	0.517	-0.138	0.515	-0.428	0.195	0.102	0.554	0	0.997	-0.107	0.559	0.489	0.215	0.063	0.612	0.069	0.551	0.068	0.453	0.155	0.369	0.079	0.473	0.048
G. orontii (24h) > Biotic	G. orontii (24h) / mock treated Col-0 leaf samples (24h)	AT-00146	3	2	-0.127	0.538	-0.057	0.43	0.023	0.871	-0.018	0.944	-0.089	0.486	0.087	0.544	0.132	0.54	-0.014	0.944	0.272	0.148	0.029	0.851	-0.011	0.962	0.084	0.583	0.049	0.647	0.034	0.713	-0.01	0.931	0.108	0.167	-0.163	0.257	-0.128	0.391	-0.089	0.349	0.149	0.333	0.154	0.617	-0.141	0.032	-0.208
G. orontii study 3 (eds16-1) > Biotic	G. orontii study 3 (eds16-1) / untreated rosette leaf samples (eds16-1)	AT-00614	4	4	-0.026	0.802	0.092	0.478	-0.031	0.605	-0.061	0.714	-0.107	0.528	-0.141	0.368	-0.069	0.272	0.07	0.58	-0.034	0.87	-0.048	0.609	0.071	0.559	0.003	0.971	0.044	0.524	0.079	0.403	-0.026	0.798	0.203	0.155	-0.1	0.417	-0.259	0.058	-0.003	0.985	-0.029	0.805	0.128	0.272	-0.017	0.899	-0.084
P. syringae pv. tomato study 17 (lht1-1) > Biotic	P. syringae pv. tomato study 17 (lht1-1) / untreated leaf samples (lht1-1)	AT-00462	3	3	-0.037	0.806	0.133	0.352	-0.413	0.015	-0.054	0.868	-0.161	0.393	-0.222	0.004	0.023	0.6	-0.088	0.528	-0.074	0.587	0.017	0.879	0.144	0.355	0.218	0.132	-0.198	0.345	-0.063	0.701	0.024	0.186	-0.118	0.5	0.155	0.066	-0.484	0.073	-0.317	0.353	-0.02	0.786	0.105	0.672	0.016	0.921	-0.216
H. schachtii > Biotic	H. schachtii / non-infected root samples	AT-00024	1	1	-0.219	1	0.06	1	0.128	1	-0.026	1	-0.333	1	0.067	1	0.071	1	-0.192	1	0.053	1	0.365	1	0.006	1	-0.004	1	-0.119	1	0.371	1	0.06	1	0.148	1	-0.521	1	0.774	1	0.005	1	-0.007	1	0.089	1	-0.071	1	0.1
M. persicae > Biotic	M. persicae / non-infected leaf samples	AT-00082	2	3	-0.151	0.086	0.021	0.229	-0.101	0.277	0.019	0.259	-0.166	0.143	-0.124	0.597	0.023	0.08	-0.046	0.67	-0.023	0.759	-0.052	0.145	0.011	0.272	-0.017	0.931	-0.107	0.459	-0.014	0.803	0.046	0.305	0.057	0.261	-0.07	0.385	-0.315	0.048	-0.073	0.523	-0.02	0.539	0.08	0.828	-0.032	0.804	-0.337
G. orontii study 2 (Col-0) > Biotic	G. orontii study 2 (Col-0) / untreated rosette leaf samples (Col-0)	AT-00614	4	4	0.272	0.277	0.271	0.014	-0.062	0.38	-0.104	0.455	0.071	0.537	0.485	0.038	-0.281	0.086	-0.093	0.658	-0.159	0.343	0.092	0.443	-0.101	0.502	0.043	0.814	0.117	0.504	-0.081	0.702	0.544	0.003	-0.023	0.924	0.452	0.053	0.672	0.044	0.521	0.02	-0.003	0.958	0.076	0.758	0.119	0.488	0.66
B. cinerea > Biotic	B. cinerea / non-infected rosette leaf samples	AT-00147	6	6	-0.707	0.017	-0.279	0.032	-1.137	0.043	-0.197	0.067	-0.357	0.086	-0.174	0.186	-0.107	0.336	-0.143	0.054	-0.161	0.166	-0.135	0.005	0.087	0.396	0.065	0.601	-0.123	0.228	-0.167	0.026	-0.18	0.143	0.099	0.43	-0.137	0.486	-1.143	0.02	-0.087	0.652	-0.019	0.435	0.054	0.813	0.902	0.021	0.351
TuMV (zone 3) > Biotic	TuMV (zone 3) / leaf sap treated leaf samples	AT-00324	3	3	0.137	0.339	-0.153	0.43	0.06	0.757	0.051	0.822	0.356	0.345	0.131	0.576	0.149	0.079	0.143	0.42	-0.273	0.074	-0.159	0.364	0.423	0.034	-0.04	0.783	0.04	0.891	-0.053	0.686	-0.133	0.301	0.229	0.226	-0.112	0.545	0.048	0.62	-0.002	0.989	0.067	0.607	0.053	0.269	0.153	0.282	-0.005
G. rosea > Biotic	G. rosea / untreated root samples	AT-00023	2	2	0.008	0.947	-0.034	0.654	-0.02	0.957	-0.198	0.327	-0.143	0.366	-0.373	0.146	-0.055	0.683	-0.108	0.763	-0.065	0.845	-0.089	0.575	-0.207	0.374	0.204	0.174	-0.155	0.417	-0.135	0.136	-0.008	0.966	-0.044	0.914	0.01	0.992	-0.07	0.898	-0.186	0.477	-0.004	0.899	0.044	0.762	-0.075	0.837	0.018
A. brassicicola study 3 (Col-0) > Biotic	A. brassicicola study 3 (Col-0) / mock treated leaf samples (Col-0)	AT-00661	2	3	-0.635	0	-0.211	0.459	-0.414	0.182	-0.22	0.178	-0.262	0.171	-0.558	0.015	-0.34	0.17	-0.333	0.186	-0.363	0.087	-0.521	0.059	0.559	0.034	-0.083	0.549	0.1	0.213	-0.593	0.014	-0.068	0.289	0.237	0.015	-0.507	0.035	-1.179	0.008	-0.042	0.689	0.031	0.794	0.043	0.952	0.514	0.256	0.77
P. syringae pv. tomato study 17 (Col-0) > Biotic	P. syringae pv. tomato study 17 (Col-0) / untreated leaf samples (Col-0)	AT-00462	2	3	0.033	0.756	-0.009	0.95	-0.149	0.505	0.073	0.718	0.062	0.578	0.241	0.044	0.073	0.608	-0.036	0.656	-0.201	0.161	-0.01	0.935	0.085	0.564	0.57	0.02	0.041	0.779	-0.153	0.513	-0.034	0.762	-0.138	0.422	-0.132	0.378	0.112	0.405	0.32	0.539	-0.023	0.183	-0.002	0.98	0.087	0.54	0.264
G. orontii (6h) > Biotic	G. orontii (6h) / mock treated Col-0 leaf samples (6h)	AT-00146	3	3	0.125	0.266	0.009	0.967	-0.023	0.724	-0.002	0.993	0.003	0.964	-0.169	0.142	0.129	0.476	-0.076	0.502	0.016	0.921	0.098	0.148	-0.067	0.668	0.133	0.665	0.061	0.712	0.132	0.239	0.029	0.73	0.125	0.657	0.011	0.952	-0.149	0.398	-0.073	0.746	-0.052	0.41	-0.018	0.932	0.029	0.786	-0.078
R. solani (AG2-1) > Biotic	R. solani (AG2-1) / mock inoculated whole plant samples	AT-00585	3	3	-0.019	0.404	-0.169	0.13	0.059	0.508	-0.168	0.293	-0.145	0.251	-0.098	0.368	0.042	0.603	-0.58	0.005	-0.016	0.872	-0.057	0.462	-0.047	0.48	-0.085	0.207	0.131	0.275	-0.068	0.391	0.026	0.569	0.014	0.722	-0.131	0.328	-0.235	0.124	-0.138	0.009	0.077	0.213	-0.022	0.869	-0.129	0.56	-0.234
P. syringae pv. tomato study 2 (DC3000 avrRpm1) > Biotic	P. syringae pv. tomato study 2 (DC3000 avrRpm1) / mock inoculated leaf samples (6h)	AT-00106	3	3	-0.699	0.025	-0.165	0.353	-0.814	0.006	-0.274	0.029	-0.41	0.036	-0.191	0.057	-0.401	0.004	0.241	0.035	-0.299	0.071	-0.154	0.017	-0.23	0.048	0.339	0.012	-0.288	0.097	-0.061	0.499	0.186	0.025	-0.214	0.025	-0.31	0.118	-0.799	0.018	0.29	0.314	0.038	0.52	-0.032	0.873	1.205	0.011	-0.374
P. infestans (12h) > Biotic	P. infestans (12h) / mock treated leaf samples (12h)	AT-00108	3	3	-0.381	0.026	-0.203	0.059	-0.624	0.006	-0.057	0.261	-0.524	0.011	-0.905	0.002	-0.204	0.023	-0.04	0.616	-0.085	0.307	-0.327	0.011	0.33	0.011	-0.014	0.866	-0.023	0.713	-0.058	0.493	-0.062	0.637	0.289	0.03	-0.586	0.001	-0.559	0.002	-0.239	0.016	0.004	0.911	-0.035	0.747	-0.093	0.239	0.056
H. arabidopsidis study 2 (Col-0) > Biotic	H. arabidopsidis study 2 (Col-0) / untreated seedling samples (Col-0)	AT-00553	2	2	0.687	0.053	-0.12	0.725	-0.169	0.423	0.513	0.052	0.44	0.06	-0.049	0.838	0.69	0.029	0.721	0.074	-0.126	0.012	-0.803	0.02	0.661	0.021	0.04	0.889	0.15	0.664	0.359	0.377	0.77	0.024	0.791	0.319	-0.392	0.21	-0.117	0.205	-0.166	0.328	-0.024	0.623	-0.037	0.852	0.254	0.077	-0.164
P. syringae pv. tomato study 8 (DC3118 Cor-hrpS) > Biotic	P. syringae pv. tomato study 8 (DC3118 Cor-hrpS) / mock inoculated leaf samples	AT-00202	3	3	0.159	0.405	-0.154	0.434	0.294	0.329	0.03	0.87	0.018	0.94	0.3	0.022	0.034	0.958	-0.109	0.628	0.095	0.776	-0.256	0.387	-0.121	0.686	-0.004	0.987	-0.155	0.519	0.099	0.528	0.044	0.791	-0.16	0.589	-0.093	0.65	-0.203	0.718	0.262	0.496	-0.086	0.189	-0.062	0.928	-0.195	0.66	0.04
Pseudomonas sp. G62 (6hpi) > Biotic	Pseudomonas sp. G62 (6hpi) / mock inoculated plant samples (6hpi)	AT-00579	3	3	0.023	0.632	0.025	0.882	-0.165	0.146	0.141	0.438	0.023	0.835	-0.049	0.664	0.119	0.485	0.097	0.293	0.063	0.691	-0.047	0.495	-0.098	0.526	0.164	0.031	0.266	0.086	0.168	0.098	0.056	0.549	0.268	0.099	-0.119	0.309	0.269	0.148	-0.011	0.922	-0.053	0.434	-0.074	0.317	0.014	0.923	-0.054
P. syringae pv. tomato (DC3000) > Biotic	P. syringae pv. tomato (DC3000) / mock inoculated leaf samples (2h)	AT-00106	3	3	-0.274	0.427	0.009	0.931	-0.423	0.236	-0.268	0.025	-0.241	0.119	0.017	0.845	-0.244	0.025	-0.393	0.04	-0.155	0.252	0.026	0.596	-0.219	0.147	0.347	0.191	-0.099	0.141	0.034	0.836	0.077	0.359	0.146	0.357	-0.108	0.365	-0.902	0.006	-0.025	0.871	-0.023	0.815	-0.089	0.587	1.096	0.044	-0.26
H. arabidopsidis study 2 (rpp4) > Biotic	H. arabidopsidis study 2 (rpp4) / untreated seedling samples (rpp4)	AT-00553	2	2	0.096	0.405	0.039	0.779	0.3	0.031	0.05	0.785	-0.139	0.204	0.117	0.677	-0.031	0.844	-0.062	0.714	-0.025	0.89	-0.102	0.369	0.232	0.378	0.168	0.209	0.26	0.289	0.434	0.091	0.459	0.083	0.631	0.018	-0.189	0.304	-0.399	0.107	-0.001	0.997	-0.039	0.568	-0.107	0.53	0.286	0.332	-0.087
G. orontii (18h) > Biotic	G. orontii (18h) / mock treated Col-0 leaf samples (18h)	AT-00146	3	3	-0.131	0.077	0.037	0.811	0.177	0.24	-0.103	0.526	-0.009	0.922	-0.095	0.493	-0.046	0.742	-0.005	0.975	0.021	0.869	0.118	0.255	0.086	0.562	0.07	0.71	0.046	0.352	0.005	0.956	0.055	0.288	0.191	0.349	0.166	0.489	-0.16	0.304	-0.272	0.216	0.093	0.077	-0.128	0.586	0.111	0.391	-0.578
S. sclerotiorum (coi1-2) > Biotic	S. sclerotiorum (coi1-2) / mock inoculated rosette leaf samples (coi1-2)	AT-00681	3	3	-0.474	0.127	-0.073	0.74	-0.475	0.025	-0.171	0.079	-0.489	0.003	-0.273	0.145	-0.062	0.54	0.044	0.854	-0.091	0.428	-0.174	0.11	0.023	0.894	0.195	0.24	-0.129	0.269	-0.465	0.035	-0.297	0.024	-0.199	0.053	-0.482	0.22	-0.478	0.007	-0.305	0.034	0.071	0.5	-0.158	0.799	0.453	0.015	0.07
M. incognita (late) > Biotic	M. incognita (late) / non-infected root samples (late)	AT-00121	3	3	-0.555	0.028	0.271	0.236	0.616	0.127	0.282	0.031	0.039	0.757	-0.075	0.625	-0.068	0.227	0.291	0.051	0.097	0.307	-0.08	0.732	-0.289	0.331	-0.249	0.324	-0.51	0.035	-0.194	0.429	-0.436	0.054	-0.436	0.279	0.203	0.525	-0.178	0.35	0.942	0	0.065	0.149	-0.179	0.338	-0.286	0.153	0.38
G. orontii (12h) > Biotic	G. orontii (12h) / mock treated Col-0 leaf samples (12h)	AT-00146	3	3	-0.181	0.04	-0.017	0.902	-0.001	0.986	0.035	0.838	0.012	0.886	-0.112	0.589	0.027	0.635	-0.009	0.918	0.043	0.503	0.116	0.209	-0.128	0.284	0.05	0.76	-0.029	0.778	-0.059	0.292	0.115	0.189	0.24	0.151	-0.134	0.318	-0.062	0.613	-0.183	0.501	-0.022	0.246	-0.187	0.142	0.056	0.755	-0.458
M. incognita study 2 (Pico) > Biotic	M. incognita study 2 (Pico) / non-infested root cell samples (Pico)	AT-00550	4	5	-1.657	0	0.121	0.686	-0.49	0.117	-0.1	0.501	0.418	0.02	-0.278	0.183	-0.524	0.231	-1.958	0	0.371	0.074	0.216	0.116	0.545	0.017	0.254	0.406	0.017	0.933	0.083	0.574	0.619	0.015	0.511	0.001	0.367	0.032	0.006	0.974	0.761	0.001	-0.156	0.681	-0.195	0.703	0.126	0.65	0.54
G. cichoracearum study 3 (96h) > Biotic	G. cichoracearum study 3 (96h) / non-infected whole rosette samples (edr1)	AT-00453	4	4	0.007	0.915	0.127	0.17	0.133	0.024	-0.274	0.001	-0.385	0	-0.356	0.006	0.197	0.016	-0.455	0.009	-0.046	0.505	-0.191	0.078	0.301	0.024	-0.594	0.001	0.026	0.733	-0.282	0.009	-0.053	0.454	0.045	0.602	-0.053	0.501	-0.345	0.003	-0.325	0.028	0.066	0.096	-0.243	0.168	0.026	0.793	-0.22
G. orontii study 3 (Col-0) > Biotic	G. orontii study 3 (Col-0) / untreated rosette leaf samples (Col-0)	AT-00614	4	4	-0.036	0.725	0.135	0.165	0.033	0.631	-0.15	0.273	0.095	0.404	0.125	0.544	-0.02	0.86	-0.142	0.291	-0.03	0.823	-0.034	0.636	-0.101	0.549	0.08	0.679	-0.004	0.981	-0.002	0.973	0.033	0.842	-0.115	0.406	-0.056	0.84	-0.228	0.105	0.016	0.909	0.033	0.588	-0.282	0.294	0.091	0.629	0.039
P. syringae pv. tomato study 11 (Ler) > Biotic	P. syringae pv. tomato study 11 (Ler) / untreated leaf disc samples (Ler)	AT-00391	3	3	-0.61	0.044	0.116	0.357	0.129	0.759	-0.062	0.675	0.05	0.775	0.125	0.522	0.313	0.391	-0.6	0.034	0.049	0.43	-0.314	0.197	0.533	0.03	0.498	0.258	0.264	0.025	-0.224	0.275	-0.014	0.949	0.126	0.581	1.135	0.004	-0.839	0.055	0.105	0.38	-0.619	0.032	-0.521	0.27	-0.263	0.557	-0.923
A. brassicicola (penta) > Biotic	A. brassicicola (penta) / untreated leaf disc samples (penta)	AT-00391	3	3	-0.584	0.002	-0.373	0.025	0.644	0.015	0.366	0.292	0	0.999	0.235	0.189	0.154	0.373	-0.717	0.004	0.12	0.477	-0.542	0.006	0.59	0.084	0.458	0.032	0.771	0.069	-0.108	0.614	-0.252	0.206	-0.148	0.471	1.178	0.031	-0.491	0.342	0.458	0.014	-0.481	0.247	-0.568	0.3	-0.728	0.013	-0.513
G. cichoracearum study 3 (36h) > Biotic	G. cichoracearum study 3 (36h) / non-infected whole rosette samples (edr1)	AT-00453	4	4	-0.007	0.87	0.069	0.335	-0.228	0.001	0.082	0.28	-0.106	0.019	0.685	0	0.361	0.001	-0.059	0.549	0.41	0.003	-0.261	0.007	0.51	0.003	0.133	0.152	0.227	0.02	0.065	0.393	0.674	0	0.499	0	-0.114	0.157	0.841	0	-0.173	0.066	-0.04	0.434	-0.678	0.008	0.885	0	0.29
G. cichoracearum study 3 (18h) > Biotic	G. cichoracearum study 3 (18h) / non-infected whole rosette samples (edr1)	AT-00453	4	4	-0.045	0.274	0.251	0.012	-0.249	0.001	0.167	0.001	0.002	0.945	0.599	0	0.259	0.001	-0.321	0.014	0.386	0.003	-0.168	0.045	0.444	0.005	-0.009	0.915	0.092	0.183	0.226	0.028	0.566	0	0.528	0	-0.185	0.177	0.244	0.019	-0.059	0.284	-0.055	0.313	-0.697	0.002	0.813	0	0.046
P. syringae pv. tomato study 2 (DC3000) > Biotic	P. syringae pv. tomato study 2 (DC3000) / mock inoculated leaf samples (6h)	AT-00106	3	3	-0.173	0.184	-0.021	0.903	-0.039	0.766	0.048	0.521	-0.093	0.435	0.125	0.303	-0.236	0.009	-0.221	0.095	0.008	0.883	0.059	0.116	0.048	0.59	-0.366	0.03	-0.223	0.056	-0.105	0.483	0.078	0.271	-0.136	0.21	-0.292	0.083	-0.289	0.19	0.066	0.543	0.007	0.912	-0.735	0.006	-0.591	0.154	0.175
G. cichoracearum study 2 (36h) > Biotic	G. cichoracearum study 2 (36h) / non-infected whole rosette samples (Col-0)	AT-00453	4	4	-0.119	0.225	0.228	0.016	-0.127	0.01	0.186	0.004	-0.1	0.148	0.46	0	0.17	0.083	-0.111	0.209	0.412	0.003	-0.361	0.003	0.54	0	-0.011	0.887	0.288	0.006	0.124	0.195	0.648	0	0.302	0.013	-0.058	0.54	0.691	0	0.152	0.048	-0.137	0.079	-0.805	0	0.563	0	0.199
G. cichoracearum study 2 (18h) > Biotic	G. cichoracearum study 2 (18h) / non-infected whole rosette samples (Col-0)	AT-00453	4	4	-0.015	0.878	0.46	0.001	-0.236	0	0.14	0.023	-0.055	0.416	0.416	0.002	0.106	0.259	-0.259	0.015	0.351	0.001	-0.229	0.02	0.269	0.001	-0.085	0.26	0.176	0.112	0.271	0.011	0.704	0	0.238	0.012	-0.089	0.349	0.228	0.034	0.013	0.884	-0.159	0.093	-0.939	0	0.557	0.001	-0.071
P. syringae pv. tomato study 10 (DC3000) > Biotic	P. syringae pv. tomato study 10 (DC3000) / mock inoculated leaf samples	AT-00202	2	4	-1.985	0	-0.207	0.422	-1.747	0.003	-0.433	0.161	-1.425	0.005	-0.694	0.137	-1.233	0.097	-0.344	0.015	-0.095	0.594	-0.093	0.217	-0.53	0.167	-0.408	0.181	-0.715	0.027	-0.156	0.591	0.59	0.012	-0.208	0.216	-1.132	0.014	-1.865	0.003	-0.124	0.682	0.292	0.057	-1.054	0.277	0.422	0.703	0.125
A. brassicicola (Ler) > Biotic	A. brassicicola (Ler) / untreated leaf disc samples (Ler)	AT-00391	3	3	-0.453	0.059	-0.223	0.033	0.5	0.046	0.141	0.482	0.486	0.028	0.082	0.672	0.276	0.369	-0.828	0.015	0.024	0.874	-0.408	0.119	0.349	0.07	0.428	0.275	0.496	0.002	-0.306	0.136	-0.288	0.166	0.007	0.978	0.988	0.042	-0.532	0.151	0.29	0.256	-0.596	0.048	-1.222	0.054	-0.514	0.258	-1.675
				UP	0		0		0		0		0		0		0		1		0		0		1		14		0		0		2		2		3		0		0		3		45		28		6
				DOWN	14		4		21		0		4		4		1		1		0		0		0		0		1		0		1		0		8		35		7		0		2		0		5
				NET	-14		-4		-21		0		-4		-4		-1		0		0		0		1		14		-1		0		1		2		-5		-35		-7		3		43		28		1
				Mean up value	3.16129
[truncated: 141 more columns]

## Sheet: Elicitor vs mock or time zero
				ABP gene name	ABIL1		ABIL3		ABIL4		NAP125		PIR121		SCAR1		SCAR2		SCAR4		SCAR-Like		BRICK1		ARP2		ARP3		ARPC1		ARPC2		ARPC3		ARPC5		CAP1		FORMIN1		FORMIN2		FORMIN3		FORMIN4		FORMIN5		FORMIN6
				Genevestigator gene symbol	ABIL1	ABIL1	ABIL3	ABIL3	ABIL4	ABIL4	NAP1	NAP1	PIR	PIR	SCAR1	SCAR1	SCAR2	SCAR2	SCAR4	SCAR4	WAVE5	WAVE5	BRK1	BRK1	ARP2	ARP2	ARP3	ARP3	ARPC1A	ARPC1A	ARPC2A	ARPC2A	ARPC3	ARPC3	ARPC5A	ARPC5A	CAP1	CAP1	FH1	FH1	FH2	FH2	FH3	FH3	ATFH4	ATFH4	FH5	FH5	FH6
				Gene	AT2G46225	AT2G46225	AT5G24310	AT5G24310	AT5G42030	AT5G42030	AT2G35110	AT2G35110	AT5G18410	AT5G18410	AT2G34150	AT2G34150	AT2G38440	AT2G38440	AT5G01730	AT5G01730	AT4G18600	AT4G18600	AT2G22640	AT2G22640	AT3G27000	AT3G27000	AT1G13180	AT1G13180	AT2G30910	AT2G30910	AT1G30825	AT1G30825	AT1G60430	AT1G60430	AT4G01710	AT4G01710	AT4G34490	AT4G34490	AT3G25500	AT3G25500	AT2G43800	AT2G43800	AT4G15200	AT4G15200	AT1G24150	AT1G24150	AT5G54650	AT5G54650	AT5G67470
				Measure	266591_at	266591_at	249786_at	249786_at	249231_at	249231_at	266541_at	266541_at	250041_at	250041_at	256721_at	256721_at	267030_at	267030_at	251105_at	251105_at	254621_at	254621_at	265317_at	265317_at	257787_at	257787_at	262769_at	262769_at	267194_s_at	267194_s_at	264498_at	264498_at	264220_at	264220_at	255539_at	255539_at	253205_at	253205_at	257912_at	257912_at	260565_at	260565_at	245537_at	245537_at	264867_at	264867_at	248176_at	248176_at	246995_at
Path from root	Perturbations	Experiment	# samples experiment	# samples control	Log2-ratio	p-value	Log2-ratio	p-value	Log2-ratio	p-value	Log2-ratio	p-value	Log2-ratio	p-value	Log2-ratio	p-value	Log2-ratio	p-value	Log2-ratio	p-value	Log2-ratio	p-value	Log2-ratio	p-value	Log2-ratio	p-value	Log2-ratio	p-value	Log2-ratio	p-value	Log2-ratio	p-value	Log2-ratio	p-value	Log2-ratio	p-value	Log2-ratio	p-value	Log2-ratio	p-value	Log2-ratio	p-value	Log2-ratio	p-value	Log2-ratio	p-value	Log2-ratio	p-value	Log2-ratio
FLG22 study 2 (3h) > Elicitor	FLG22 study 2 (3h) / H2O treated Col-0 seedlings (3h)	AT-00253	3	3	-0.248	0.149	-0.173	0.073	-1.251	0.019	-0.2	0.078	-0.373	0.093	-0.063	0.757	-0.4	0.013	0.506	0.343	-0.173	0.185	-0.119	0.018	-0.092	0.562	0.941	0.001	-0.611	0.007	0.336	0.008	0.132	0.427	0.429	0.036	-0.705	0.025	-1.309	0.004	-1.042	0.007	0.039	0.312	3.399	0.001	1.588	0.024	-0.797
FLG22 study 6 (penta) > Elicitor	FLG22 study 6 (penta) / untreated leaf disc samples (penta)	AT-00391	3	3	-0.694	0.135	-0.092	0.629	-1.608	0.015	-0.518	0.155	-0.206	0.631	0.07	0.748	-0.46	0.051	1.86	0.002	-0.308	0.157	-0.639	0.059	-0.248	0.463	1.818	0.001	-0.383	0.287	0.353	0.166	0.146	0.516	0.675	0.042	-0.248	0.318	-2.087	0	-0.037	0.758	-0.018	0.972	3.383	0.001	3.843	0	-0.541
FLG22 study 4 (Col-0) > Elicitor	FLG22 study 4 (Col-0) / untreated leaf disc samples (Col-0)	AT-00392	3	2	-0.138	0.493	-0.645	0.065	-1.109	0.023	-0.327	0.408	0.016	0.93	0.221	0.244	-0.113	0.771	1.06	0.025	-0.061	0.668	-0.899	0.008	-0.436	0.093	1.134	0.027	-0.189	0.189	0.542	0.093	-0.043	0.711	0.48	0.243	0.011	0.962	-1.04	0.088	0.089	0.535	0.067	0.676	3.378	0	2.503	0.002	-1.138
FLG22 study 2 (1h) > Elicitor	FLG22 study 2 (1h) / H2O treated Col-0 seedlings (1h)	AT-00253	2	3	0.096	0.705	-0.263	0.185	-1.16	0.005	-0.162	0.218	-0.28	0.193	0.041	0.687	-0.174	0.108	0.579	0.222	-0.449	0.051	-0.02	0.853	-0.18	0.393	0.855	0	-0.442	0.029	0.409	0.186	0.082	0.332	0.289	0.163	-0.038	0.867	-1.156	0.002	-0.823	0.075	0.038	0.574	3.323	0.001	2.149	0.016	-0.831
FLG22 + GA (1h) > Elicitor	FLG22 + GA (1h) / untreated leaf disc samples (Ler)	AT-00391	3	3	-0.447	0.022	0.115	0.532	-1.271	0.01	-0.665	0.025	-0.2	0.197	-0.099	0.624	-0.695	0.068	1.742	0.012	-0.635	0	-0.689	0.02	-0.531	0.074	1.76	0.016	-0.605	0.012	0.146	0.382	0.049	0.819	0.528	0.094	-0.302	0.203	-2.23	0.008	-0.22	0.013	-0.244	0.328	3.044	0.002	3.331	0.003	-1.096
FLG22 study 4 (35S:miR393) > Elicitor	FLG22 study 4 (35S:miR393) / untreated leaf disc samples (35S:miR393)	AT-00392	3	3	-0.107	0.668	-0.362	0.044	-1.039	0.092	-0.455	0.09	-0.062	0.851	0.054	0.819	-0.403	0.223	0.979	0	-0.12	0.33	-0.909	0.026	-0.533	0.031	0.865	0.023	-0.548	0.111	0.463	0.081	-0.046	0.809	0.572	0.068	-0.004	0.98	-1.568	0.033	0.026	0.752	0.054	0.404	3.038	0.002	2.616	0.001	-1.305
FLG22 study 6 (Ler) > Elicitor	FLG22 study 6 (Ler) / FLG22 study 8 (1h)	AT-00391	3	3	-0.384	0.329	-0.104	0.572	-1.182	0.027	-0.958	0.011	-0.299	0.237	-0.223	0.295	-0.638	0.102	1.384	0.015	-0.477	0.044	-0.733	0.006	-0.145	0.544	1.624	0.017	-0.802	0.026	0.442	0.024	-0.08	0.662	0.467	0.042	-0.261	0.33	-1.747	0.04	0.013	0.94	-0.636	0.217	2.999	0.003	3.685	0.002	-0.956
FLG22 study 7 (penta) > Elicitor	FLG22 study 7 (penta) / untreated leaf disc samples (penta)	AT-00391	3	3	-0.976	0.015	-0.188	0.319	-1.741	0.033	-0.518	0.11	-0.796	0.028	-0.069	0.629	-0.355	0.159	0.579	0.117	-0.472	0.176	-0.352	0.175	0.087	0.812	2.118	0.001	-0.844	0.075	0.734	0.017	0.414	0.138	0.694	0.047	-0.221	0.326	-2.105	0	0.04	0.738	0.053	0.936	2.869	0.003	3.842	0.001	-0.816
FLG22 study 5 (Col-0) > Elicitor	FLG22 study 5 (Col-0) / untreated leaf disc samples (Col-0)	AT-00392	2	2	-0.466	0.127	-0.426	0.291	-2.53	0.031	-0.301	0.55	-0.173	0.129	-0.051	0.81	0.146	0.787	0.767	0.119	0.041	0.884	-0.708	0.02	0.083	0.782	1.481	0.023	-0.884	0.032	0.54	0.155	0.183	0.366	0.609	0.093	-0.342	0.119	-1.794	0.01	-0.033	0.775	0.175	0.442	2.855	0.002	2.727	0.021	-1.367
EF-Tu (elf26) (60min) > Elicitor	EF-Tu (elf26) (60min) / untreated whole plant samples (Ler-0)	AT-00128	2	2	0.132	0.268	-0.235	0.013	0.047	0.78	-0.332	0.088	-0.407	0.03	-0.495	0.045	-0.476	0.126	0.963	0.01	-0.231	0.305	-0.036	0.782	-0.483	0.068	0.195	0.342	-0.379	0.117	0.147	0.273	-0.011	0.947	0.342	0.289	-0.181	0.033	-0.43	0.034	-0.456	0.049	-0.337	0.351	2.777	0.001	0.31	0.217	-0.546
FLG22 study 6 (Ler) > Elicitor	FLG22 study 6 (Ler) / untreated leaf disc samples (Ler)	AT-00391	3	3	-0.51	0.145	0.093	0.631	-1.278	0.025	-1.059	0.007	-0.392	0.119	-0.278	0.153	-0.539	0.214	1.529	0.005	-0.47	0	-0.738	0.017	-0.326	0.147	1.774	0.023	-0.63	0.043	0.168	0.358	0.1	0.61	0.405	0.142	-0.479	0.13	-2.149	0.013	-0.164	0.28	-0.086	0.688	2.752	0.006	3.543	0.002	-1.325
FLG22 study 4 (35S:AFB1) > Elicitor	FLG22 study 4 (35S:AFB1) / untreated leaf disc samples (35S:AFB1)	AT-00392	3	3	-0.119	0.433	-0.243	0.212	-0.776	0.103	-0.354	0.003	0.169	0.396	-0.043	0.796	-0.184	0.232	0.801	0.077	-0.038	0.703	-0.758	0.004	-0.374	0.067	0.912	0.037	-0.351	0.276	0.43	0.121	-0.118	0.473	0.612	0	0.074	0.689	-1.15	0.116	-0.029	0.865	0.076	0.307	2.731	0.005	2.264	0.003	-1.135
chitin > Chemical	chitin / mock treated seedlings	AT-00169	5	3	-0.01	0.881	-0.358	0.147	-0.043	0.607	-0.095	0.542	-0.096	0.009	-0.215	0.05	-0.05	0.618	0.536	0.001	0.073	0.115	-0.115	0.041	-0.162	0.04	0.255	0.006	-0.222	0.207	-0.031	0.545	-0.082	0.522	-0.221	0.271	-0.021	0.896	-0.125	0.456	-0.147	0.037	-0.019	0.623	2.69	0	0.199	0.252	-0.151
OGs (1h) > Elicitor	OGs (1h) / H2O treated Col-0 seedlings (1h)	AT-00253	2	3	0.153	0.572	-0.054	0.575	-0.768	0.01	-0.391	0.034	-0.047	0.734	-0.01	0.943	-0.131	0.211	0.938	0.012	-0.278	0.162	-0.367	0.029	-0.058	0.092	0.411	0.024	-0.373	0.033	0.147	0.5	-0.148	0.084	0.041	0.193	-0.259	0.31	-1.088	0.004	-0.873	0.062	0.05	0.511	2.553	0.005	1.174	0.008	-0.884
Pep2 (bak1-3) > Elicitor	Pep2 (bak1-3) / mock treated seedling samples (bak1-3)	AT-00597	3	3	0.085	0.454	0.127	0.337	-0.961	0.001	-0.086	0.625	-0.251	0.092	-0.386	0.022	-0.169	0.078	0.75	0.021	-0.017	0.931	-0.336	0.016	-0.042	0.632	0.768	0	-0.2	0.2	0.362	0.005	0.056	0.62	0.388	0.003	-0.338	0.017	-0.729	0.008	-1.525	0.001	0.066	0.364	2.352	0	1.187	0	-1.039
Pep2 (ein2-1) > Elicitor	Pep2 (ein2-1) / mock treated seedling samples (ein2-1)	AT-00597	3	3	0.303	0.001	0.362	0.017	-0.626	0	-0.277	0.069	-0.105	0.143	-0.398	0.012	-0.401	0.022	0.719	0.005	-0.159	0.251	-0.224	0.025	-0.041	0.338	0.563	0.001	-0.636	0.002	0.565	0.005	-0.141	0.076	0.269	0.03	-0.371	0.002	-0.834	0.009	-1.72	0.001	0.248	0.066	2.322	0	1.249	0	-1.443
EF-Tu (elf18) (30min) > Elicitor	EF-Tu (elf18) (30min) / untreated whole plant samples (fls2-17)	AT-00128	2	2	0.19	0.456	-0.081	0.637	-0.275	0.088	-0.07	0.365	-0.16	0.319	-0.205	0.144	-0.138	0.103	0.465	0.014	-0.315	0.145	-0.131	0.036	-0.244	0.082	0.239	0.193	-0.22	0.355	-0.042	0.816	-0.082	0.448	-0.008	0.876	-0.084	0.772	-0.067	0.65	-0.245	0.077	-0.121	0.409	2.146	0.002	0.143	0.065	-0.034
EF-Tu (elf18) study 4 (ein2-1) > Elicitor	EF-Tu (elf18) study 4 (ein2-1) / mock treated seedling samples (ein2-1)	AT-00597	3	3	0.245	0.004	0.223	0.018	-0.695	0.003	-0.019	0.882	-0.152	0.054	-0.152	0.289	-0.322	0.046	0.094	0.569	-0.229	0.079	-0.113	0.229	0.072	0.123	0.793	0	-0.552	0.003	0.566	0.002	-0.108	0.02	0.892	0.001	-0.48	0	-1.101	0.002	-0.32	0.114	-0.029	0.785	2.096	0	1.246	0	-0.68
EF-Tu (elf18) study 4 (Col-0) > Elicitor	EF-Tu (elf18) study 4 (Col-0) / mock treated seedling samples (Col-0)	AT-00597	3	3	0.136	0.076	-0.142	0.173	-0.787	0.005	0.236	0.069	-0.042	0.666	-0.106	0.181	-0.152	0.022	-0.076	0.409	-0.272	0.097	-0.246	0.014	0.438	0.01	1.149	0	-0.109	0.241	0.347	0.006	0.044	0.646	0.798	0	-0.191	0.05	-1.085	0	-0.284	0.083	-0.027	0.654	2.075	0	1.898	0	-0.354
FLG22 study 7 (Ler) > Elicitor	FLG22 study 7 (Ler) / FLG22 study 8 (2h)	AT-00391	3	3	-0.941	0.056	0.105	0.7	-1.805	0.041	-0.52	0.093	-0.547	0.105	-0.089	0.552	-0.219	0.129	0.592	0.071	-0.572	0.006	-0.294	0.33	0.007	0.947	2.1	0.03	-1.035	0.018	0.504	0.152	0.26	0.277	0.836	0.026	-0.639	0.018	-2.302	0.008	-0.122	0.445	-0.524	0.329	2.072	0.049	3.473	0.017	-1.469
Pep2 (Col-0) > Elicitor	Pep2 (Col-0) / mock treated seedling samples (Col-0)	AT-00597	3	3	0.086	0.198	-0.009	0.932	-0.97	0.003	0.276	0.044	-0.19	0.1	-0.205	0.032	-0.186	0.01	0.86	0.006	0.066	0.769	-0.296	0.034	0.067	0.551	0.818	0.004	-0.093	0.435	0.532	0.001	-0.035	0.724	0.179	0.006	-0.209	0.02	-0.488	0.001	-1.433	0	0.074	0.283	2.069	0	1.621	0	-0.544
FLG22 + GA (2h) > Elicitor	FLG22 + GA (2h) / untreated leaf disc samples (Ler)	AT-00391	3	3	-0.887	0.014	0.151	0.25	-1.818	0.003	-1.036	0.008	-0.654	0.017	-0.357	0.118	-0.302	0.306	0.421	0.167	-0.537	0.005	-0.496	0.062	0.069	0.784	2.381	0.006	-0.718	0.012	0.267	0.19	0.259	0.108	0.748	0.042	-0.679	0.028	-2.702	0.001	-0.297	0.002	-0.232	0.327	2.028	0.013	4.123	0.001	-1.813
FLG22 study 5 (35S:miR393) > Elicitor	FLG22 study 5 (35S:miR393) / untreated leaf disc samples (35S:miR393)	AT-00392	3	3	-0.178	0.572	-0.25	0.174	-1.58	0.019	-0.449	0.009	-0.381	0.146	-0.223	0.367	-0.287	0.151	0.312	0.06	-0.206	0.144	-0.45	0.03	0.144	0.236	0.745	0.014	-0.744	0.089	0.298	0.15	0.112	0.507	0.931	0.003	-0.497	0.049	-1.968	0.014	-0.076	0.034	-0.02	0.767	2.013	0.012	2.426	0.002	-0.816
EF-Tu (elf18) (60min) > Elicitor	EF-Tu (elf18) (60min) / untreated whole plant samples (fls2-17)	AT-00128	2	2	0.187	0.461	-0.197	0.375	-0.354	0.138	-0.098	0.125	-0.198	0.38	-0.405	0.122	-0.102	0.175	0.967	0.001	-0.218	0.044	-0.015	0.716	-0.238	0.239	0.349	0.113	-0.248	0.196	0.134	0.371	-0.055	0.591	0.331	0.077	-0.418	0.16	-0.833	0.01	-0.531	0.017	0.092	0.498	1.973	0.004	0.958	0.003	-0.379
FLG22 study 9 (1h) > Elicitor	FLG22 study 9 (1h) / FLG22 study 9 (0h)	AT-00391	3	3	-0.493	0.003	0.005	0.985	-0.976	0.369	-0.552	0.02	-0.325	0.02	0.101	0.628	-0.527	0.055	0.994	0.096	-0.313	0.107	-0.371	0.214	-0.349	0.249	1.213	0.043	-0.303	0.536	0.09	0.708	0.063	0.642	0.794	0.003	-0.208	0.324	-0.717	0.27	-0.143	0.028	-0.397	0.377	1.945	0.099	1.701	0.102	-0.729
chitooctaose (erf5-1 erf6-1) > Elicitor	chitooctaose (erf5-1 erf6-1) / mock treated whole plant samples (erf5-1 erf6-1)	AT-00593	3	3	-0.009	0.865	-0.186	0.078	-0.218	0.137	-0.106	0.512	0.118	0.383	-0.212	0.25	-0.107	0.475	0.297	0.225	0.107	0.612	-0.042	0.269	-0.055	0.606	-0.13	0.303	-0.231	0.149	-0.128	0.244	-0.01	0.895	-0.041	0.159	-0.094	0.154	-0.156	0.04	-0.156	0.129	-0.101	0.477	1.908	0	-0.016	0.87	-0.089
chitooctaose (Col-0) > Elicitor	chitooctaose (Col-0) / mock treated whole plant samples (Col-0)	AT-00593	3	3	-0.049	0.668	-0.024	0.273	-0.281	0.09	0.062	0.561	0.065	0.671	-0.429	0.022	-0.216	0.083	0.048	0.624	-0.016	0.711	-0.088	0.075	-0.275	0.217	-0.05	0.701	-0.313	0.003	-0.07	0.016	-0.169	0.259	-0.049	0.713	0.003	0.978	-0.031	0.843	-0.025	0.794	-0.04	0.573	1.866	0	0.043	0.44	0.063
FLG22 (1h) > Elicitor	FLG22 (1h) / H2O treated leaf samples (1h)	AT-00107	3	3	0.15	0.484	0.251	0.308	-0.135	0.269	-0.337	0.09	-0.052	0.301	0.049	0.689	-0.272	0.007	-0.323	0.085	-0.061	0.741	-0.138	0.231	0.067	0.48	0.244	0.147	-0.308	0.178	0.115	0.436	-0.097	0.663	0.441	0.048	-0.095	0.216	-1.488	0.001	-0.045	0.592	-0.228	0.395	1.81	0	1.059	0.001	-1.102
HrpZ (4h) > Elicitor	HrpZ (4h) / H2O treated leaf samples (4h)	AT-00107	3	3	-0.37	0.1	-0.272	0.354	-1.576	0.008	-0.201	0.197	-0.683	0.009	-0.298	0.07	-0.062	0.397	0.209	0.136	-0.45	0.021	-0.389	0.003	0.117	0.303	0.61	0.007	-0.558	0.017	0.37	0.035	0.089	0.423	0.695	0.006	-0.827	0.032	-1.302	0	-0.502	0.063	-0.1	0.353	1.716	0.006	1.783	0.002	-1.129
HrpZ (1h) > Elicitor	HrpZ (1h) / H2O treated leaf samples (1h)	AT-00107	3	3	0.042	0.853	-0.038	0.832	-0.145	0.296	-0.212	0.256	0.144	0.14	-0.025	0.878	-0.243	0.022	-0.337	0.121	-0.098	0.529	-0.051	0.408	-0.016	0.916	0.132	0.437	-0.187	0.354	0.174	0.045	-0.079	0.707	0.433	0.012	-0.18	0.002	-1.192	0.002	0.012	0.913	-0.227	0.451	1.703	0.001	1.216	0	-0.853
FLG22 study 5 (35S:AFB1) > Elicitor	FLG22 study 5 (35S:AFB1) / untreated leaf disc samples (35S:AFB1)	AT-00392	3	3	-0.26	0.171	0.024	0.894	-1.38	0.062	-0.198	0.057	-0.121	0.629	-0.03	0.853	0.056	0.804	0.26	0.329	0.164	0.156	-0.529	0.008	0.049	0.755	0.688	0.076	-0.63	0.107	0.177	0.378	-0.041	0.685	0.617	0	-0.227	0.167	-1.469	0.057	0.11	0.399	0.069	0.53	1.655	0.023	1.915	0.005	-0.904
FLG22 study 7 (Ler) > Elicitor	FLG22 study 7 (Ler) / untreated leaf disc samples (Ler)	AT-00391	3	3	-1.11	0.038	0.207	0.263	-1.888	0.032	-0.687	0.05	-0.673	0.028	-0.225	0.333	-0.236	0.435	0.289	0.344	-0.571	0.002	-0.242	0.388	0.106	0.528	2.063	0.045	-0.816	0.022	0.369	0.299	0.34	0.173	0.727	0.079	-0.607	0.011	-2.587	0.007	-0.306	0.082	-0.251	0.361	1.645	0.109	3.63	0.011	-1.679
GST-NPP1 (1h) > Elicitor	GST-NPP1 (1h) / GST (1h)	AT-00107	3	3	0.089	0.691	0.124	0.449	0.248	0.311	-0.142	0.415	0.004	0.965	0.047	0.761	-0.234	0.044	-0.166	0.069	-0.189	0.461	-0.161	0.125	-0.143	0.188	0.098	0.507	-0.339	0.331	-0.087	0.605	-0.213	0.36	0.062	0.658	-0.042	0.742	-0.671	0.107	-0.175	0.087	0.024	0.944	1.416	0.001	0.516	0.092	-0.672
FLG22 study 11 (0h) > Elicitor	FLG22 study 11 (0h) / H2O pretreated leaf disc samples (Ler)	AT-00391	3	3	-0.952	0.001	0.124	0.55	-1.824	0.059	-0.568	0.006	-0.544	0.037	0.228	0.053	-0.262	0.039	-0.007	0.983	-0.424	0.034	-0.241	0.139	0.407	0.083	1.179	0.082	-0.116	0.67	-0.319	0.019	0.386	0.024	0.572	0.128	0.07	0.643	-1.392	0.012	-0.008	0.968	-0.116	0.379	1.372	0.124	1.911	0.115	-0.501
EF-Tu (elf26) (30min) > Elicitor	EF-Tu (elf26) (30min) / untreated whole plant samples (Ler-0)	AT-00128	2	2	0.1	0.41	-0.099	0.466	0.036	0.735	-0.066	0.145	-0.234	0.202	-0.152	0.373	-0.107	0.163	0.295	0.056	-0.016	0.332	-0.064	0.667	-0.106	0.378	-0.036	0.851	-0.168	0.1	0.012	0.813	-0.145	0.347	-0.046	0.715	0.01	0.799	-0.12	0.492	-0.297	0.097	-0.1	0.762	1.289	0.003	-0.092	0.765	-0.225
EF-Tu (elf18) study 3 (ein2-1) > Elicitor	EF-Tu (elf18) study 3 (ein2-1) / mock treated seedling samples (ein2-1)	AT-00597	3	3	0.21	0.014	0.293	0.03	-1.122	0	-0.19	0.269	-0.081	0.274	-0.397	0.118	-0.225	0.14	0.284	0.183	-0.596	0.015	-0.432	0.002	-0.018	0.69	0.647	0.001	-0.389	0.011	0.635	0.001	-0.166	0.023	0.507	0.014	-0.235	0.018	-0.654	0.008	-0.188	0.255	0.149	0.214	1.177	0	1.047	0.001	-0.877
FLG22 study 10 (0h) > Elicitor	FLG22 study 10 (0h) / H2O pretreated leaf disc samples (Ler)	AT-00391	3	3	-0.391	0.039	0.319	0.118	-0.938	0.274	-0.246	0.259	-0.317	0.079	0.242	0.076	-0.244	0.164	-0.054	0.869	-0.328	0.008	-0.155	0.247	0.37	0.116	1.007	0.134	0.023	0.921	-0.049	0.564	0.137	0.259	0.528	0.147	0.078	0.606	-0.977	0.057	-0.026	0.9	-0.131	0.309	1.102	0.18	1.655	0.156	-0.541
Pep2 study 2 (bak1-3) > Elicitor	Pep2 study 2 (bak1-3) / mock treated seedling samples (bak1-3)	AT-00597	3	3	-0.552	0.006	-0.102	0.424	-0.545	0.003	0.132	0.436	0.025	0.715	-0.362	0.031	0.012	0.857	-0.409	0.004	0.086	0.441	-0.381	0.006	0.321	0.019	1.105	0	0.07	0.607	0.224	0.01	0.128	0.293	0.513	0.001	-0.23	0.026	-0.731	0.005	-1.063	0.001	0.136	0.075	1.02	0.002	1.835	0	-0.205
FLG22 study 6 (gai) > Elicitor	FLG22 study 6 (gai) / untreated leaf disc samples (gai)	AT-00391	3	3	-0.163	0.364	-0.041	0.59	-0.187	0.527	0.184	0.382	-0.064	0.709	0.149	0.028	0.068	0.765	0.473	0.525	0.057	0.689	-0.271	0.097	-0.329	0.31	0.549	0.057	0.06	0.756	0.693	0.109	0.027	0.699	0.184	0.439	-0.247	0.37	-0.848	0.039	-0.12	0.193	0.039	0.364	0.823	0.072	1.009	0.014	-0.094
FLG22 (4h) > Elicitor	FLG22 (4h) / H2O treated leaf samples (4h)	AT-00107	2	3	-0.33	0.157	0.265	0.351	-1.099	0.068	-0.248	0.291	-0.544	0.046	-0.255	0.12	0.046	0.61	-0.367	0.023	-0.263	0.16	-0.185	0.092	0.144	0.319	0.341	0.159	-0.202	0.352	0.171	0.218	0.166	0.03	0.607	0.021	-0.746	0.04	-0.859	0.011	-0.495	0.113	-0.112	0.306	0.782	0.053	0.715	0.03	-1.114
FLG22 study 9 (2h) > Elicitor	FLG22 study 9 (2h) / FLG22 study 9 (0h)	AT-00391	3	3	-0.559	0.004	0.22	0.347	-1.474	0.154	-0.475	0.108	-0.303	0.049	0.007	0.971	0.07	0.197	0.107	0.827	-0.517	0.01	-0.194	0.42	0.049	0.661	1.247	0.053	-0.739	0.115	0.161	0.504	0.092	0.401	0.872	0.011	-0.255	0.23	-0.878	0.195	-0.159	0.077	-0.245	0.607	0.782	0.403	1.718	0.112	-1.009
FLG22 study 3 (1h) > Elicitor	FLG22 study 3 (1h) / untreated leaf disc samples (Col-0)	AT-00392	3	2	0.172	0.22	0.024	0.915	-0.14	0.707	0.154	0.724	0.231	0.385	0.039	0.839	0.277	0.585	-0.069	0.664	-0.04	0.687	-0.126	0.261	0.118	0.572	0.12	0.364	0.413	0.164	0.198	0.396	-0.013	0.916	0.031	0.87	0.241	0.522	0.606	0.457	0.099	0.557	0.023	0.842	0.49	0.145	-0.134	0.527	0.496
FLG22 study 3 (2h) > Elicitor	FLG22 study 3 (2h) / untreated leaf disc samples (Col-0)	AT-00392	3	2	0.388	0.094	0.204	0.275	0.15	0.429	0.184	0.502	0.38	0.029	0.12	0.521	0.554	0.229	0.086	0.548	0.061	0.655	-0.188	0.372	0.274	0.3	0.043	0.698	0.095	0.677	-0.091	0.682	-0.09	0.489	0.224	0.156	0.09	0.734	-0.022	0.972	0.076	0.418	-0.041	0.73	0.488	0.29	0.384	0.223	-0.045
EF-Tu (elf18) study 3 (Col-0) > Elicitor	EF-Tu (elf18) study 3 (Col-0) / mock treated seedling samples (Col-0)	AT-00597	3	3	0.128	0.074	-0.033	0.646	-1.312	0.001	0.134	0.252	-0.032	0.848	-0.294	0.023	-0.161	0.06	0.337	0.026	-0.276	0.073	-0.41	0.002	0.096	0.272	0.841	0	-0.322	0.017	0.368	0.006	0.122	0.3	0.452	0.004	-0.208	0.086	-0.685	0.002	-0.313	0.017	0.048	0.368	0.437	0.042	1.113	0.001	-0.79
S. plym. HRO-C48 volatiles (12h) > Elicitor	S. plym. HRO-C48 volatiles (12h) / mock treated seedling samples (12h)	AT-00496	2	2	-0.17	0.387	0.025	0.672	-0.407	0.418	0.113	0.837	0.207	0.635	0.672	0.238	0.255	0.623	0.552	0.358	0.132	0.748	-0.49	0.454	0.021	0.915	0.065	0.729	0.339	0.291	0.136	0.002	-0.253	0.347	-0.54	0.523	0.296	0.364	0.587	0.202	0.088	0.844	-0.071	0.237	0.436	0.413	0.409	0.389	0.545
Pep2 study 2 (Col-0) > Elicitor	Pep2 study 2 (Col-0) / mock treated seedling samples (Col-0)	AT-00597	3	3	-0.161	0.058	0.01	0.859	-0.134	0.316	0.202	0.181	0.071	0.65	0.177	0.112	-0.153	0.312	-0.34	0.078	-0.019	0.854	-0.37	0.061	0.193	0.067	0.629	0	0.054	0.533	0.291	0.009	-0.018	0.833	0.199	0.014	0.167	0.016	-0.346	0.006	-0.132	0.121	0.08	0.435	0.355	0.024	0.655	0.001	0.079
Pep2 study 2 (pepr1-1 pepr2-3) > Elicitor	Pep2 study 2 (pepr1-1 pepr2-3) / mock treated seedling samples (pepr1-1 pepr2-3)	AT-00597	3	3	-0.177	0.003	0.113	0.224	-0.323	0.041	0.032	0.693	0.245	0.068	-0.077	0.525	0.188	0.204	0.023	0.934	-0.07	0.764	-0.154	0.142	-0.2	0.08	0.621	0.003	-0.132	0.161	0.332	0.003	-0.199	0.162	0.025	0.698	0.489	0.001	0.076	0.386	0.428	0.004	0.008	0.952	0.354	0.159	0.492	0.021	0.091
GST-NPP1 (4h) > Elicitor	GST-NPP1 (4h) / GST (4h)	AT-00107	3	3	-0.407	0.045	-0.4	0.045	-1.009	0.002	-0.154	0.242	-0.486	0.003	-0.144	0.238	-0.172	0.041	0.119	0.271	-0.182	0.339	-0.098	0.324	0.03	0.821	0.352	0.182	-0.309	0.079	0.296	0.048	-0.172	0.191	0.18	0.034	-0.352	0.068	-1.178	0.015	0.045	0.745	-0.1	0.032	0.35	0.357	1.664	0.003	-0.811
Pep2 (pepr1-1 pepr2-3) > Elicitor	Pep2 (pepr1-1 pepr2-3) / mock treated seedling samples (pepr1-1 pepr2-3)	AT-00597	3	3	-0.024	0.713	0.293	0.032	-0.255	0.102	0.075	0.433	-0.036	0.778	-0.048	0.8	-0.021	0.652	0.001	0.999	0.021	0.903	-0.004	0.961	-0.19	0.131	0.096	0.33	-0.246	0.068	0.115	0.199	-0.127	0.04	-0.142	0.017	0.173	0.025	-0.171	0.145	0.458	0.002	-0.071	0.671	0.344	0.155	0.036	0.845	-0.121
LPS (4h) > Elicitor	LPS (4h) / H2O treated leaf samples (4h)	AT-00107	3	3	-0.355	0.15	0.078	0.677	-0.531	0.172	-0.08	0.611	-0.137	0.339	-0.115	0.435	0.074	0.293	-0.039	0.708	-0.304	0.052	-0.086	0.164	-0.003	0.979	0.187	0.203	-0.19	0.383	0.269	0.113	0.114	0.27	0.109	0.455	-0.051	0.595	-0.161	0.351	-0.196	0.535	-0.024	0.767	0.301	0.222	0.241	0.376	-0.094
S. malt. R3089 volatiles (6h) > Elicitor	S. malt. R3089 volatiles (6h) / mock treated seedling samples (6h)	AT-00496	2	2	-0.026	0.236	0.02	0.795	-0.195	0.319	0.244	0.373	0.183	0.639	0.442	0.071	0.273	0.433	0.698	0.18	0.022	0.926	-0.361	0.565	-0.175	0.398	0.233	0.155	0.079	0.307	0.178	0.092	-0.062	0.784	-0.885	0.444	0.337	0.407	0.508	0.022	0.09	0.583	-0.129	0.267	0.3	0.401	0.064	0.745	0.321
EF-Tu (elf18) study 4 (efr-1) > Elicitor	EF-Tu (elf18) study 4 (efr-1) / mock treated seedling samples (efr-1)	AT-00597	3	3	0.143	0.101	-0.15	0.02	0.452	0.035	0.227	0.231	0.115	0.328	0.106	0.547	-0.069	0.563	-0.067	0.576	0.006	0.974	0.246	0.143	0.072	0.541	0.433	0.048	-0.216	0.254	0.356	0.007	0.03	0.685	0.332	0.045	0.315	0.018	-0.065	0.428	0.092	0.506	-0.125	0.087	0.198	0.123	0.332	0.056	0.364
FLG22 study 9 (0h) > Elicitor	FLG22 study 9 (0h) / H2O pretreated leaf disc samples (Ler)	AT-00391	3	3	-0.354	0.02	-0.259	0.327	-0.277	0.81	-0.213	0.166	-0.15	0.379	0.119	0.58	-0.237	0.028	-0.136	0.75	0.03	0.696	0.071	0.737	0.051	0.796	0.111	0.874	0.228	0.607	-0.234	0.339	0.149	0.226	-0.001	0.997	0.181	0.464	-0.274	0.692	0.076	0.71	0.336	0.463	0.134	0.901	0.153	0.908	0.113
OGs (3h) > Elicitor	OGs (3h) / H2O treated Col-0 seedlings (3h)	AT-00253	3	3	-0.26	0.032	0.063	0.669	-0.327	0.032	-0.123	0.152	-0.207	0.041	-0.034	0.693	-0.14	0.011	-0.355	0.006	-0.06	0.395	-0.064	0.23	0.119	0.136	0.253	0.061	-0.092	0.163	0.108	0.058	0.019	0.895	-0.002	0.988	-0.374	0.08	-0.458	0.005	-0.473	0.004	-0.002	0.964	0.13	0.413	0.018	0.919	0.071
S. malt. R3089 volatiles (12h) > Elicitor	S. malt. R3089 volatiles (12h) / mock treated seedling samples (12h)	AT-00496	2	2	0.088	0.385	0.028	0.559	-0.021	0.876	-0.288	0.475	-0.11	0.615	0.139	0.03	-0.191	0.538	0.13	0.567	-0.161	0.595	0	0.999	0.035	0.822	-0.083	0.563	0.276	0.313	0.162	0.268	0.052	0.656	0.107	0.295	-0.029	0.581	0.367	0.091	-0.14	0.535	0.118	0.32	0.108	0.195	0.082	0.713	0.031
FLG22 study 7 (gai) > Elicitor	FLG22 study 7 (gai) / untreated leaf disc samples (gai)	AT-00391	3	3	-0.315	0.124	-0.169	0.096	-0.145	0.54	0.184	0.531	-0.244	0.191	0.018	0.725	0.15	0.541	-0.215	0.557	0.259	0.088	-0.036	0.778	0.012	0.945	0.285	0.412	0.012	0.97	0.519	0.144	0.161	0.084	0.361	0.191	-0.171	0.477	-0.478	0.192	-0.028	0.666	-0.087	0.176	0.059	0.882	0.745	0.089	-0.012
FLG22 study 10 (1h) > Elicitor	FLG22 study 10 (1h) / FLG22 study 10 (0h)	AT-00391	3	3	-0.222	0.157	-0.377	0.055	-0.964	0.039	-0.081	0.742	0.056	0.609	0.04	0.654	0.076	0.697	-0.254	0.148	-0.306	0.046	0.25	0.029	0.018	0.869	0.33	0.155	-0.053	0.68	0.441	0.02	0.373	0.024	0.28	0.052	0.079	0.536	-0.028	0.903	0.034	0.627	-0.052	0.205	-0.22	0.413	0.258	0.353	-0.246
FLG22 study 8 (1h) > Elicitor	FLG22 study 8 (1h) / untreated leaf disc samples (Ler)	AT-00391	3	3	-0.126	0.642	0.197	0.038	-0.096	0.631	-0.101	0.529	-0.093	0.467	-0.056	0.828	0.099	0.751	0.145	0.69	0.007	0.969	-0.004	0.986	-0.181	0.479	0.149	0.721	0.172	0.245	-0.274	0.158	0.18	0.049	-0.062	0.804	-0.218	0.241	-0.402	0.429	-0.177	0.186	0.549	0.309	-0.246	0.631	-0.142	0.795	-0.369
S. malt. R3089 volatiles (24h) > Elicitor	S. malt. R3089 volatiles (24h) / mock treated seedling samples (24h)	AT-00496	2	2	-0.179	0.008	-0.008	0.848	-0.248	0.116	-0.107	0.665	-0.08	0.524	0.063	0.554	-0.15	0.25	0.014	0.884	-0.141	0.241	0.001	0.99	0.047	0.696	0.049	0.619	0.177	0.19	0.276	0.094	-0.083	0.612	0.052	0.782	-0.004	0.937	-0.012	0.376	-0.155	0.492	-0.03	0.693	-0.266	0.058	-0.347	0.311	-0.094
LPS (1h) > Elicitor	LPS (1h) / H2O treated leaf samples (1h)	AT-00107	3	3	0.084	0.715	-0.171	0.263	0.002	0.986	-0.042	0.81	0.338	0.035	-0.031	0.756	-0.019	0.908	-0.026	0.815	-0.04	0.823	-0.027	0.763	0.026	0.77	0.154	0.21	0.072	0.774	0.255	0.066	0.132	0.502	-0.046	0.768	-0.014	0.811	-0.111	0.575	-0.053	0.458	-0.115	0.679	-0.415	0.056	-0.152	0.353	-0.078
S. plym. HRO-C48 volatiles (6h) > Elicitor	S. plym. HRO-C48 volatiles (6h) / mock treated seedling samples (6h)	AT-00496	2	2	0.151	0.154	0.072	0.417	0.109	0.267	0.096	0.699	-0.164	0.548	0.115	0.71	-0.065	0.767	0.162	0.705	-0.025	0.726	-0.116	0.5	-0.231	0.28	-0.112	0.146	-0.18	0.145	-0.128	0.258	-0.063	0.81	-0.048	0.366	-0.172	0.259	0.024	0.912	-0.25	0.304	0.041	0.594	-0.427	0.318	-0.141	0.7	-0.415
FLG22 study 8 (2h) > Elicitor	FLG22 study 8 (2h) / untreated leaf disc samples (Ler)	AT-00391	3	3	-0.169	0.245	0.102	0.66	-0.083	0.773	-0.167	0.224	-0.126	0.536	-0.135	0.451	-0.017	0.951	-0.304	0.269	0.001	0.989	0.052	0.858	0.099	0.578	-0.037	0.921	0.219	0.266	-0.135	0.407	0.08	0.441	-0.109	0.625	0.032	0.883	-0.285	0.382	-0.184	0.072	0.273	0.605	-0.427	0.401	0.157	0.813	-0.21
S. plym. HRO-C48 volatiles (24h) > Elicitor	S. plym. HRO-C48 volatiles (24h) / mock treated seedling samples (24h)	AT-00496	2	2	-0.156	0.102	-0.281	0.001	-0.685	0.009	-0.153	0.007	0.053	0.575	-0.404	0.028	0.087	0.155	0.105	0.551	-0.103	0.38	-0.144	0.107	0.16	0.152	-0.135	0.624	0.048	0.621	0.387	0.059	-0.345	0.079	-0.524	0.055	0.153	0.082	-0.311	0.079	-0.358	0.057	-0.057	0.026	-0.477	0.018	-0.27	0.267	-0.089
EF-Tu (elf18) study 2 (tbf1) > Elicitor	EF-Tu (elf18) study 2 (tbf1) / mock treated leaf samples (tbf1)	AT-00494	3	3	-0.816	0.021	-0.2	0.139	-1.218	0.002	-0.466	0.057	-0.445	0.017	0.126	0.282	-1.293	0	-0.596	0.01	-0.124	0.417	0.807	0.001	-0.289	0.002	-0.839	0.003	-0.558	0.022	0.059	0.607	0.073	0.331	0.722	0	-1.059	0	-0.88	0	0.032	0.752	0.181	0.055	-0.508	0.057	-0.518	0.02	-1.122
FLG22 study 11 (1h) > Elicitor	FLG22 study 11 (1h) / FLG22 study 11 (0h)	AT-00391	3	3	0.004	0.976	-0.165	0.396	-0.378	0.22	-0.218	0.118	-0.175	0.48	-0.075	0.32	-0.187	0.263	-0.156	0.541	-0.209	0.217	0.288	0.053	-0.162	0.25	0.215	0.14	-0.305	0.255	0.031	0.762	0.186	0.268	0.137	0.291	0.28	0.078	0.078	0.654	0.242	0.166	-0.052	0.567	-0.515	0.124	-0.016	0.941	-0.044
FLG22 study 11 (2h) > Elicitor	FLG22 study 11 (2h) / FLG22 study 11 (0h)	AT-00391	3	3	0.453	0.03	-0.377	0.148	-0.01	0.969	0.139	0.541	-0.061	0.667	-0.063	0.488	0.095	0.566	-0.783	0.003	-0.008	0.969	0.376	0.023	-0.08	0.618	-0.052	0.546	0.153	0.473	-0.176	0.127	0.206	0.01	0.263	0.033	0.436	0.007	0.222	0.185	0.056	0.709	0.02	0.803	-1.013	0.012	-0.414	0.046	0.114
FLG22 study 10 (2h) > Elicitor	FLG22 study 10 (2h) / FLG22 study 10 (0h)	AT-00391	3	3	0.372	0.032	-0.484	0.013	-0.027	0.932	0.3	0.152	0.187	0.021	-0.233	0.056	0.294	0.092	-0.94	0.002	-0.036	0.229	0.253	0.015	0.238	0.121	-0.191	0.343	0.252	0.083	-0.027	0.709	0.23	0.001	0.116	0.403	0.288	0.001	0.06	0.804	0.095	0.546	0.035	0.13	-1.226	0.001	-0.589	0.016	0.153
				UP	0		0		0		0		0		0		0		5		0		0		0		16		0		0		0		0		0		0		0		0		38		34		0
				DOWN	1		0		23		2		0		0		1		0		0		0		0		0		1		0		0		0		1		24		5		0		2		0		16
				NET	-1		0		-23		-2		0		0		-1		5		0		0		0		16		-1		0		0		0		-1		-24		-5		0		36		34		-16
				Mean up value	2.25806
[truncated: 141 more columns]

## Sheet: Summary of fungal stimuli
				ABP gene name	ABIL1		ABIL3		ABIL4		NAP125		PIR121		SCAR1		SCAR2		SCAR4		SCAR-Like		BRICK1		ARP2		ARP3		ARPC1		ARPC2		ARPC3		ARPC5		CAP1		FORMIN1		FORMIN2		FORMIN3		FORMIN4		FORMIN5		FORMIN6
				Genevestigator gene symbol	ABIL1	ABIL1	ABIL3	ABIL3	ABIL4	ABIL4	NAP1	NAP1	PIR	PIR	SCAR1	SCAR1	SCAR2	SCAR2	SCAR4	SCAR4	WAVE5	WAVE5	BRK1	BRK1	ARP2	ARP2	ARP3	ARP3	ARPC1A	ARPC1A	ARPC2A	ARPC2A	ARPC3	ARPC3	ARPC5A	ARPC5A	CAP1	CAP1	FH1	FH1	FH2	FH2	FH3	FH3	ATFH4	ATFH4	FH5	FH5	FH6
				Gene	AT2G46225	AT2G46225	AT5G24310	AT5G24310	AT5G42030	AT5G42030	AT2G35110	AT2G35110	AT5G18410	AT5G18410	AT2G34150	AT2G34150	AT2G38440	AT2G38440	AT5G01730	AT5G01730	AT4G18600	AT4G18600	AT2G22640	AT2G22640	AT3G27000	AT3G27000	AT1G13180	AT1G13180	AT2G30910	AT2G30910	AT1G30825	AT1G30825	AT1G60430	AT1G60430	AT4G01710	AT4G01710	AT4G34490	AT4G34490	AT3G25500	AT3G25500	AT2G43800	AT2G43800	AT4G15200	AT4G15200	AT1G24150	AT1G24150	AT5G54650	AT5G54650	AT5G67470
				Measure	266591_at	266591_at	249786_at	249786_at	249231_at	249231_at	266541_at	266541_at	250041_at	250041_at	256721_at	256721_at	267030_at	267030_at	251105_at	251105_at	254621_at	254621_at	265317_at	265317_at	257787_at	257787_at	262769_at	262769_at	267194_s_at	267194_s_at	264498_at	264498_at	264220_at	264220_at	255539_at	255539_at	253205_at	253205_at	257912_at	257912_at	260565_at	260565_at	245537_at	245537_at	264867_at	264867_at	248176_at	248176_at	246995_at
Path from root	Perturbations	Experiment	# samples experiment	# samples control	Log2-ratio	p-value	Log2-ratio	p-value	Log2-ratio	p-value	Log2-ratio	p-value	Log2-ratio	p-value	Log2-ratio	p-value	Log2-ratio	p-value	Log2-ratio	p-value	Log2-ratio	p-value	Log2-ratio	p-value	Log2-ratio	p-value	Log2-ratio	p-value	Log2-ratio	p-value	Log2-ratio	p-value	Log2-ratio	p-value	Log2-ratio	p-value	Log2-ratio	p-value	Log2-ratio	p-value	Log2-ratio	p-value	Log2-ratio	p-value	Log2-ratio	p-value	Log2-ratio	p-value	Log2-ratio
chitin > Chemical	chitin / mock treated seedlings	AT-00169	5	3	-0.01	0.881	-0.358	0.147	-0.043	0.607	-0.095	0.542	-0.096	0.009	-0.215	0.05	-0.05	0.618	0.536	0.001	0.073	0.115	-0.115	0.041	-0.162	0.04	0.255	0.006	-0.222	0.207	-0.031	0.545	-0.082	0.522	-0.221	0.271	-0.021	0.896	-0.125	0.456	-0.147	0.037	-0.019	0.623	2.69	0	0.199	0.252	-0.151
P. cucumerina study 2 (agb1-1) > Biotic	P. cucumerina study 2 (agb1-1) / mock inoculated rosette samples (agb1-1)	AT-00648	3	3	-0.97	0	-0.472	0.008	-0.978	0.005	-0.35	0.034	-0.768	0.024	-0.091	0.303	-0.272	0.134	-0.45	0.069	-0.218	0.369	-0.104	0.485	0.131	0.318	0.265	0.188	0.096	0.511	0.158	0.277	-0.281	0.114	0.278	0.138	-0.734	0.012	-1.132	0.009	-0.187	0.599	-0.105	0.007	2.471	0	0.728	0.035	1.098
B. graminis (ataf1-1) > Biotic	B. graminis (ataf1-1) / non-infected rosette leaf samples	AT-00309	3	3	-0.168	0.381	-0.613	0	-1.248	0	-0.439	0.002	-0.718	0	-1.046	0.004	-0.164	0.034	0.572	0.025	-0.375	0.014	-0.548	0.015	0.485	0.008	1.311	0.001	-0.347	0.002	0.407	0.002	-0.439	0.014	0.177	0.059	-0.901	0	-1.644	0.002	-0.492	0.321	0.143	0.278	2.329	0.002	1.129	0.007	0.484
S. sclerotiorum study 2 (coi1-2) > Biotic	S. sclerotiorum study 2 (coi1-2) / mock inoculated rosette leaf samples (coi1-2)	AT-00681	3	3	-1.524	0.003	-0.779	0.007	-2.008	0	-0.817	0	-0.697	0.003	-0.163	0.141	-0.61	0.015	-0.185	0.515	-0.813	0.003	-0.777	0.002	-0.013	0.921	0.878	0.001	-0.794	0.002	0.076	0.758	-1.141	0	-0.607	0.052	-0.831	0.014	-3.019	0	0.128	0.038	0.099	0.515	2.313	0.002	1.598	0.001	-0.224
G. orontii study 6 (Col-0) > Biotic	G. orontii study 6 (Col-0) / untreated rosette leaf samples (Col-0)	AT-00614	4	4	-0.192	0.203	-0.223	0.22	-0.516	0.017	0.209	0.01	-0.612	0.015	0.173	0.44	0.198	0.014	-0.111	0.191	-0.012	0.938	-0.152	0.137	0.17	0.18	0.606	0.03	-0.024	0.782	0.366	0.025	-0.292	0.009	0.067	0.635	-0.321	0.316	-0.562	0.126	-0.829	0.221	-0.017	0.686	2.169	0	0.163	0.56	0.631
G. orontii study 6 (Col-0) > Biotic	G. orontii study 6 (Col-0) / untreated rosette leaf samples (Col-0)	AT-00614	4	4	-0.408	0.015	0.06	0.548	-0.883	0.001	0.293	0.033	-0.751	0.001	0.033	0.881	0.07	0.483	-0.299	0.006	-0.098	0.495	-0.349	0.01	0.419	0.004	0.52	0.059	-0.098	0.207	0.191	0.146	-0.025	0.841	0.154	0.201	-0.85	0.011	-1.23	0.003	-0.482	0.037	0.041	0.506	2.12	0	0.212	0.419	0.57
S. sclerotiorum study 2 (Col-0) > Biotic	S. sclerotiorum study 2 (Col-0) / mock inoculated rosette leaf samples (Col-0)	AT-00681	3	3	-1.065	0.018	-0.681	0	-2.333	0	-0.734	0.001	-0.702	0	-0.216	0.074	-0.19	0.171	-0.293	0.214	-0.847	0.001	-0.475	0.004	-0.103	0.375	0.187	0.265	-0.642	0.071	-0.258	0.049	-0.806	0.004	-0.375	0.017	0.453	0.006	-3.222	0	-0.233	0.083	0.017	0.889	2.119	0.005	1.14	0.001	0.113
P. cucumerina study 2 (Col-0) > Biotic	P. cucumerina study 2 (Col-0) / mock inoculated rosette samples (Col-0)	AT-00648	3	3	-0.548	0.003	-0.276	0.05	-1.104	0	-0.056	0.378	-0.676	0.005	0.029	0.709	-0.135	0.374	-0.337	0.023	-0.162	0.186	-0.351	0.108	0.351	0.061	0.229	0.142	0.106	0.574	0.137	0.423	-0.005	0.958	-0.014	0.923	-0.651	0.008	-0.895	0.042	-0.296	0.196	-0.086	0.066	1.932	0	0.643	0.034	0.32
chitooctaose (erf5-1 erf6-1) > Elicitor	chitooctaose (erf5-1 erf6-1) / mock treated whole plant samples (erf5-1 erf6-1)	AT-00593	3	3	-0.009	0.865	-0.186	0.078	-0.218	0.137	-0.106	0.512	0.118	0.383	-0.212	0.25	-0.107	0.475	0.297	0.225	0.107	0.612	-0.042	0.269	-0.055	0.606	-0.13	0.303	-0.231	0.149	-0.128	0.244	-0.01	0.895	-0.041	0.159	-0.094	0.154	-0.156	0.04	-0.156	0.129	-0.101	0.477	1.908	0	-0.016	0.87	-0.089
chitooctaose (Col-0) > Elicitor	chitooctaose (Col-0) / mock treated whole plant samples (Col-0)	AT-00593	3	3	-0.049	0.668	-0.024	0.273	-0.281	0.09	0.062	0.561	0.065	0.671	-0.429	0.022	-0.216	0.083	0.048	0.624	-0.016	0.711	-0.088	0.075	-0.275	0.217	-0.05	0.701	-0.313	0.003	-0.07	0.016	-0.169	0.259	-0.049	0.713	0.003	0.978	-0.031	0.843	-0.025	0.794	-0.04	0.573	1.866	0	0.043	0.44	0.063
P. cucumerina (Col-0) > Biotic	P. cucumerina (Col-0) / mock inoculated rosette samples (Col-0)	AT-00638	3	3	-0.506	0.003	-0.329	0.041	-0.973	0.002	-0.069	0.102	-0.667	0.005	-0.1	0.309	-0.067	0.647	-0.277	0.008	-0.108	0.057	-0.3	0.194	0.34	0.066	0.264	0.041	0.059	0.752	0.135	0.339	-0.038	0.214	0.004	0.98	-0.636	0.005	-0.906	0.042	-0.096	0.465	-0.108	0.018	1.845	0	0.531	0.074	0.271
G. orontii (120h) > Biotic	G. orontii (120h) / mock treated Col-0 leaf samples (120h)	AT-00146	3	3	-0.429	0.014	-0.411	0.155	-0.3	0.013	-0.072	0.73	-0.457	0.02	-0.069	0.511	-0.067	0.714	-0.222	0.222	-0.094	0.437	-0.097	0.382	-0.03	0.741	0.153	0.039	-0.106	0.413	-0.059	0.511	-0.133	0.17	-0.327	0.059	-0.207	0.111	-0.763	0.001	-1.077	0.028	0.03	0.729	1.822	0.012	-0.064	0.17	0.291
G. orontii study 6 (eds16-1) > Biotic	G. orontii study 6 (eds16-1) / untreated rosette leaf samples (eds16-1)	AT-00614	4	4	-0.09	0.677	-0.093	0.434	-0.675	0	0.092	0.127	-0.229	0.058	-0.22	0.084	0.044	0.631	-0.088	0.461	-0.112	0.3	-0.137	0.182	-0.038	0.764	0.147	0.203	-0.062	0.682	0.06	0.515	-0.124	0.289	0.106	0.36	-0.284	0.042	-0.615	0.006	-1.012	0.073	0.002	0.953	1.443	0.001	0.071	0.273	-0.179
G. orontii study 6 (eds16-1) > Biotic	G. orontii study 6 (eds16-1) / untreated rosette leaf samples (eds16-1)	AT-00614	4	4	-0.363	0.002	0.081	0.53	-0.794	0	0.148	0.144	-0.401	0.005	-0.391	0.046	-0.005	0.937	-0.102	0.366	-0.086	0.587	-0.295	0.016	0.391	0.033	0.13	0.179	-0.087	0.269	0.068	0.551	0.029	0.7	0.552	0.003	-0.582	0.003	-1.064	0.001	-0.823	0	-0.112	0.357	1.418	0	0.05	0.562	-0.119
G. orontii study 5 (Col-0) > Biotic	G. orontii study 5 (Col-0) / untreated rosette leaf samples (Col-0)	AT-00614	4	4	-0.243	0.106	0.02	0.847	-0.678	0.002	0.072	0.689	-0.281	0.077	-0.034	0.846	0.091	0.333	-0.194	0.029	-0.17	0.038	-0.195	0.145	0.417	0.011	0.352	0.077	0.008	0.892	0.174	0.079	0.044	0.698	0.156	0.134	-0.439	0.031	-0.684	0.021	-0.42	0.06	0.03	0.608	1.407	0.001	0.167	0.341	0.576
E. cichoracearum (Col-0) > Biotic	E. cichoracearum (Col-0) / non-infected Col-0 samples	AT-00085	2	4	-0.349	0.03	-0.164	0.109	-0.067	0.313	-0.046	0.545	-0.198	0.053	-0.085	0.178	-0.097	0.252	-0.178	0.058	-0.19	0.107	-0.063	0.344	0.227	0.258	-0.107	0.354	-0.136	0.229	0.06	0.591	-0.183	0.05	-0.023	0.68	-0.199	0.021	-0.351	0.091	0.02	0.69	0.008	0.882	1.291	0.001	0.143	0.252	0.54
G. orontii (96h) > Biotic	G. orontii (96h) / mock treated Col-0 leaf samples (96h)	AT-00146	3	3	-0.267	0.369	-0.429	0.198	-0.089	0.719	0.029	0.871	-0.1	0.343	-0.034	0.697	0.055	0.777	-0.167	0.235	-0.086	0.66	0.03	0.835	0.087	0.669	0.461	0	-0.038	0.663	0.21	0.037	-0.069	0.609	0.05	0.844	-0.165	0.044	-0.638	0.079	-0.381	0.001	-0.115	0.092	1.142	0.005	-0.059	0.286	0.174
E. cichoracearum (pmr4-1) > Biotic	E. cichoracearum (pmr4-1) / non-infected pmr4-1 samples	AT-00085	3	3	-0.211	0.132	-0.225	0.053	-0.094	0.19	-0.065	0.505	-0.283	0.014	-0.069	0.439	-0.148	0.097	-0.164	0.35	-0.203	0.127	-0.16	0.25	0.264	0.006	0.192	0.031	-0.068	0.346	0.001	0.992	-0.141	0.463	0.023	0.71	-0.069	0.544	-0.178	0.246	-0.278	0.135	-0.125	0.239	1.031	0.001	0.078	0.42	0.297
A. brassicicola study 2 (Col-0) > Biotic	A. brassicicola study 2 (Col-0) / mock treated leaf samples (Col-0)	AT-00661	3	3	-0.279	0.579	-0.235	0.419	-0.839	0.154	-0.334	0.118	-0.774	0.155	-0.454	0.09	-0.502	0.527	0.311	0.2	-0.392	0.199	-0.425	0.327	-0.013	0.951	0.296	0.434	-0.649	0.064	0.204	0.299	-0.03	0.888	0.251	0.274	-1.039	0.029	-1.023	0.107	-0.481	0.116	0.1	0.478	0.959	0.34	0.975	0.252	-0.35
P. cucumerina (aba1-6) > Biotic	P. cucumerina (aba1-6) / mock inoculated rosette samples (aba1-6)	AT-00638	3	3	-0.116	0.277	-0.172	0.301	-0.197	0.48	0.08	0.643	-0.679	0.022	-0.12	0.031	-0.189	0.366	0.035	0.808	-0.205	0.047	-0.122	0.156	-0.082	0.31	-0.179	0.128	0.008	0.958	0.027	0.905	-0.034	0.835	0.106	0.199	-0.303	0.09	-0.561	0.063	-0.462	0.021	-0.038	0.331	0.897	0	0.159	0.426	0.141
B. graminis (Col-0) > Biotic	B. graminis (Col-0) / non-infected rosette leaf samples	AT-00309	3	3	-0.141	0.373	-0.512	0.003	-1.67	0	-0.588	0.003	-0.551	0.003	-1.139	0.002	-0.229	0.061	0.782	0.004	-0.458	0.015	-0.477	0.024	0.024	0.906	1.41	0.001	-0.138	0.317	0.418	0.039	-0.259	0.026	0.313	0.013	-0.437	0	-1.033	0.002	-0.057	0.824	0.268	0.084	0.864	0.003	1.216	0	0.728
R. solani (AG8) > Biotic	R. solani (AG8) / mock inoculated whole plant samples	AT-00585	3	3	0.294	0.004	0.107	0.38	-0.089	0.206	0.01	0.91	-0.117	0.249	0.022	0.82	-0.101	0.236	0.008	0.944	0.039	0.686	-0.268	0.042	0.011	0.913	-0.002	0.984	-0.063	0.529	-0.081	0.125	-0.157	0.059	-0.014	0.824	-0.258	0.061	0.046	0.655	-0.217	0.033	0.021	0.794	0.846	0.014	0.232	0.001	0.135
G. orontii study 5 (eds16-1) > Biotic	G. orontii study 5 (eds16-1) / untreated rosette leaf samples (eds16-1)	AT-00614	4	4	-0.153	0.185	0.079	0.53	-0.449	0.005	-0.075	0.446	-0.073	0.625	-0.124	0.535	0.063	0.503	0.002	0.989	-0.141	0.331	-0.226	0.036	0.166	0.377	0.067	0.484	-0.003	0.979	0.123	0.412	-0.083	0.187	0.213	0.209	-0.147	0.433	-0.339	0.088	-0.48	0.021	-0.057	0.653	0.611	0.008	-0.008	0.929	-0.043
G. orontii (72h) > Biotic	G. orontii (72h) / mock treated Col-0 leaf samples (72h)	AT-00146	3	3	-0.229	0.147	-0.114	0.57	-0.102	0.315	-0.101	0.593	-0.157	0.157	-0.227	0.033	0.05	0.57	0.002	0.99	-0.012	0.944	0.117	0.298	-0.208	0.327	0.218	0.108	-0.124	0.263	-0.024	0.632	-0.048	0.74	-0.028	0.693	-0.109	0.567	-0.369	0.031	-0.375	0.227	-0.068	0.309	0.455	0	0.12	0.235	-0.472
S. sclerotiorum (Col-0) > Biotic	S. sclerotiorum (Col-0) / mock inoculated rosette leaf samples (Col-0)	AT-00681	3	3	-0.456	0.051	-0.406	0.065	-0.495	0.011	-0.391	0.049	-0.719	0.007	-0.175	0.129	-0.242	0.092	-0.336	0.121	-0.303	0.047	-0.311	0.16	0.052	0.673	-0.119	0.112	-0.323	0.062	-0.49	0.094	-0.69	0.004	-0.035	0.871	-0.107	0.69	-1.64	0	-0.092	0.412	-0.001	0.953	0.433	0.273	0.368	0.082	-0.013
G. orontii (48h) > Biotic	G. orontii (48h) / mock treated Col-0 leaf samples (48h)	AT-00146	3	3	0.235	0.136	0.128	0.607	-0.043	0.772	0.135	0.526	0.068	0.54	0.084	0.7	0.138	0.319	0.191	0.209	-0.057	0.745	0.059	0.483	0.041	0.827	0.176	0.103	0.006	0.953	0.191	0.014	-0.168	0.116	0.034	0.782	-0.056	0.437	-0.017	0.916	0.169	0.555	-0.025	0.639	0.359	0.046	0.259	0.029	-0.102
F. oxysporum (pft1-2) > Biotic	F. oxysporum (pft1-2) / mock treated pft1-2 leaf samples	AT-00575	4	4	0.062	0.721	-0.247	0.024	0.036	0.857	-0.014	0.786	0.012	0.839	0.209	0.249	0.02	0.738	0.307	0.27	-0.029	0.631	-0.035	0.507	-0.07	0.498	0.016	0.876	0.088	0.332	-0.082	0.366	-0.236	0.045	-0.061	0.513	-0.012	0.916	0.141	0.71	-0.046	0.789	0.012	0.851	0.299	0.382	-0.021	0.862	-0.021
G. orontii study 2 (eds16-1) > Biotic	G. orontii study 2 (eds16-1) / untreated rosette leaf samples (eds16-1)	AT-00614	4	4	0.22	0.155	-0.007	0.952	-0.187	0.076	-0.119	0.311	-0.005	0.971	0.576	0.041	-0.324	0.095	0.094	0.454	-0.297	0.065	0.087	0.29	-0.324	0.022	-0.192	0.083	0.097	0.492	0.072	0.713	0.243	0.089	-0.06	0.68	0.414	0.159	0.872	0.006	0.067	0.691	0.019	0.888	0.264	0.321	-0.022	0.869	0.493
G. cichoracearum study 2 (96h) > Biotic	G. cichoracearum study 2 (96h) / non-infected whole rosette samples (Col-0)	AT-00453	4	4	0.018	0.865	0.058	0.518	0.211	0.001	-0.195	0.004	-0.466	0	-0.543	0	0.171	0.083	-0.62	0.002	-0.077	0.23	-0.36	0.003	0.077	0.138	-0.667	0	0.041	0.546	-0.3	0.015	-0.1	0.108	-0.277	0.022	0.029	0.757	-0.43	0.002	-0.284	0.056	0.053	0.452	0.248	0.267	-0.308	0.009	-0.181
G. orontii study 4 (eds16-1) > Biotic	G. orontii study 4 (eds16-1) / untreated rosette leaf samples (eds16-1)	AT-00614	4	4	-0.151	0.112	0.005	0.958	-0.211	0.261	0.075	0.493	-0.084	0.45	-0.082	0.6	-0.007	0.91	-0.089	0.455	0.09	0.592	-0.088	0.341	0.175	0.202	-0.044	0.645	-0.054	0.652	-0.02	0.831	-0.019	0.793	0.206	0.118	-0.114	0.489	-0.229	0.197	-0.161	0.244	-0.111	0.366	0.237	0.019	-0.007	0.945	0.053
G. orontii study 4 (Col-0) > Biotic	G. orontii study 4 (Col-0) / untreated rosette leaf samples (Col-0)	AT-00614	4	4	-0.063	0.576	0.232	0.109	-0.296	0.051	0.027	0.841	0.043	0.752	0.02	0.901	0.036	0.712	-0.16	0.063	-0.035	0.804	-0.049	0.616	0.085	0.635	0.116	0.621	-0.027	0.757	0.006	0.925	0.134	0.415	0.052	0.626	-0.103	0.592	-0.378	0.294	-0.176	0.298	0.042	0.5	0.207	0.542	0.199	0.272	0.057
F. oxysporum (Col-0) > Biotic	F. oxysporum (Col-0) / mock treated Col-0 leaf samples	AT-00575	4	4	0.011	0.942	0.017	0.828	0.122	0.493	0.011	0.809	0.054	0.454	0.116	0.672	0.007	0.9	0.11	0.683	-0.07	0.222	-0.09	0.146	0.088	0.264	-0.075	0.524	0.104	0.208	-0.005	0.95	0.038	0.684	-0.056	0.66	0.094	0.414	0.195	0.548	0.029	0.809	-0.054	0.449	0.171	0.49	-0.061	0.631	0.132
G. orontii study 2 (Col-0) > Biotic	G. orontii study 2 (Col-0) / untreated rosette leaf samples (Col-0)	AT-00614	4	4	0.272	0.277	0.271	0.014	-0.062	0.38	-0.104	0.455	0.071	0.537	0.485	0.038	-0.281	0.086	-0.093	0.658	-0.159	0.343	0.092	0.443	-0.101	0.502	0.043	0.814	0.117	0.504	-0.081	0.702	0.544	0.003	-0.023	0.924	0.452	0.053	0.672	0.044	0.521	0.02	-0.003	0.958	0.076	0.758	0.119	0.488	0.66
B. cinerea > Biotic	B. cinerea / non-infected rosette leaf samples	AT-00147	6	6	-0.707	0.017	-0.279	0.032	-1.137	0.043	-0.197	0.067	-0.357	0.086	-0.174	0.186	-0.107	0.336	-0.143	0.054	-0.161	0.166	-0.135	0.005	0.087	0.396	0.065	0.601	-0.123	0.228	-0.167	0.026	-0.18	0.143	0.099	0.43	-0.137	0.486	-1.143	0.02	-0.087	0.652	-0.019	0.435	0.054	0.813	0.902	0.021	0.351
G. rosea > Biotic	G. rosea / untreated root samples	AT-00023	2	2	0.008	0.947	-0.034	0.654	-0.02	0.957	-0.198	0.327	-0.143	0.366	-0.373	0.146	-0.055	0.683	-0.108	0.763	-0.065	0.845	-0.089	0.575	-0.207	0.374	0.204	0.174	-0.155	0.417	-0.135	0.136	-0.008	0.966	-0.044	0.914	0.01	0.992	-0.07	0.898	-0.186	0.477	-0.004	0.899	0.044	0.762	-0.075	0.837	0.018
A. brassicicola study 3 (Col-0) > Biotic	A. brassicicola study 3 (Col-0) / mock treated leaf samples (Col-0)	AT-00661	2	3	-0.635	0	-0.211	0.459	-0.414	0.182	-0.22	0.178	-0.262	0.171	-0.558	0.015	-0.34	0.17	-0.333	0.186	-0.363	0.087	-0.521	0.059	0.559	0.034	-0.083	0.549	0.1	0.213	-0.593	0.014	-0.068	0.289	0.237	0.015	-0.507	0.035	-1.179	0.008	-0.042	0.689	0.031	0.794	0.043	0.952	0.514	0.256	0.77
G. orontii (6h) > Biotic	G. orontii (6h) / mock treated Col-0 leaf samples (6h)	AT-00146	3	3	0.125	0.266	0.009	0.967	-0.023	0.724	-0.002	0.993	0.003	0.964	-0.169	0.142	0.129	0.476	-0.076	0.502	0.016	0.921	0.098	0.148	-0.067	0.668	0.133	0.665	0.061	0.712	0.132	0.239	0.029	0.73	0.125	0.657	0.011	0.952	-0.149	0.398	-0.073	0.746	-0.052	0.41	-0.018	0.932	0.029	0.786	-0.078
R. solani (AG2-1) > Biotic	R. solani (AG2-1) / mock inoculated whole plant samples	AT-00585	3	3	-0.019	0.404	-0.169	0.13	0.059	0.508	-0.168	0.293	-0.145	0.251	-0.098	0.368	0.042	0.603	-0.58	0.005	-0.016	0.872	-0.057	0.462	-0.047	0.48	-0.085	0.207	0.131	0.275	-0.068	0.391	0.026	0.569	0.014	0.722	-0.131	0.328	-0.235	0.124	-0.138	0.009	0.077	0.213	-0.022	0.869	-0.129	0.56	-0.234
G. orontii (18h) > Biotic	G. orontii (18h) / mock treated Col-0 leaf samples (18h)	AT-00146	3	3	-0.131	0.077	0.037	0.811	0.177	0.24	-0.103	0.526	-0.009	0.922	-0.095	0.493	-0.046	0.742	-0.005	0.975	0.021	0.869	0.118	0.255	0.086	0.562	0.07	0.71	0.046	0.352	0.005	0.956	0.055	0.288	0.191	0.349	0.166	0.489	-0.16	0.304	-0.272	0.216	0.093	0.077	-0.128	0.586	0.111	0.391	-0.578
S. sclerotiorum (coi1-2) > Biotic	S. sclerotiorum (coi1-2) / mock inoculated rosette leaf samples (coi1-2)	AT-00681	3	3	-0.474	0.127	-0.073	0.74	-0.475	0.025	-0.171	0.079	-0.489	0.003	-0.273	0.145	-0.062	0.54	0.044	0.854	-0.091	0.428	-0.174	0.11	0.023	0.894	0.195	0.24	-0.129	0.269	-0.465	0.035	-0.297	0.024	-0.199	0.053	-0.482	0.22	-0.478	0.007	-0.305	0.034	0.071	0.5	-0.158	0.799	0.453	0.015	0.07
G. orontii (12h) > Biotic	G. orontii (12h) / mock treated Col-0 leaf samples (12h)	AT-00146	3	3	-0.181	0.04	-0.017	0.902	-0.001	0.986	0.035	0.838	0.012	0.886	-0.112	0.589	0.027	0.635	-0.009	0.918	0.043	0.503	0.116	0.209	-0.128	0.284	0.05	0.76	-0.029	0.778	-0.059	0.292	0.115	0.189	0.24	0.151	-0.134	0.318	-0.062	0.613	-0.183	0.501	-0.022	0.246	-0.187	0.142	0.056	0.755	-0.458
G. cichoracearum study 3 (96h) > Biotic	G. cichoracearum study 3 (96h) / non-infected whole rosette samples (edr1)	AT-00453	4	4	0.007	0.915	0.127	0.17	0.133	0.024	-0.274	0.001	-0.385	0	-0.356	0.006	0.197	0.016	-0.455	0.009	-0.046	0.505	-0.191	0.078	0.301	0.024	-0.594	0.001	0.026	0.733	-0.282	0.009	-0.053	0.454	0.045	0.602	-0.053	0.501	-0.345	0.003	-0.325	0.028	0.066	0.096	-0.243	0.168	0.026	0.793	-0.22
G. orontii study 3 (Col-0) > Biotic	G. orontii study 3 (Col-0) / untreated rosette leaf samples (Col-0)	AT-00614	4	4	-0.036	0.725	0.135	0.165	0.033	0.631	-0.15	0.273	0.095	0.404	0.125	0.544	-0.02	0.86	-0.142	0.291	-0.03	0.823	-0.034	0.636	-0.101	0.549	0.08	0.679	-0.004	0.981	-0.002	0.973	0.033	0.842	-0.115	0.406	-0.056	0.84	-0.228	0.105	0.016	0.909	0.033	0.588	-0.282	0.294	0.091	0.629	0.039
A. brassicicola (penta) > Biotic	A. brassicicola (penta) / untreated leaf disc samples (penta)	AT-00391	3	3	-0.584	0.002	-0.373	0.025	0.644	0.015	0.366	0.292	0	0.999	0.235	0.189	0.154	0.373	-0.717	0.004	0.12	0.477	-0.542	0.006	0.59	0.084	0.458	0.032	0.771	0.069	-0.108	0.614	-0.252	0.206	-0.148	0.471	1.178	0.031	-0.491	0.342	0.458	0.014	-0.481	0.247	-0.568	0.3	-0.728	0.013	-0.513
G. cichoracearum study 3 (36h) > Biotic	G. cichoracearum study 3 (36h) / non-infected whole rosette samples (edr1)	AT-00453	4	4	-0.007	0.87	0.069	0.335	-0.228	0.001	0.082	0.28	-0.106	0.019	0.685	0	0.361	0.001	-0.059	0.549	0.41	0.003	-0.261	0.007	0.51	0.003	0.133	0.152	0.227	0.02	0.065	0.393	0.674	0	0.499	0	-0.114	0.157	0.841	0	-0.173	0.066	-0.04	0.434	-0.678	0.008	0.885	0	0.29
G. cichoracearum study 3 (18h) > Biotic	G. cichoracearum study 3 (18h) / non-infected whole rosette samples (edr1)	AT-00453	4	4	-0.045	0.274	0.251	0.012	-0.249	0.001	0.167	0.001	0.002	0.945	0.599	0	0.259	0.001	-0.321	0.014	0.386	0.003	-0.168	0.045	0.444	0.005	-0.009	0.915	0.092	0.183	0.226	0.028	0.566	0	0.528	0	-0.185	0.177	0.244	0.019	-0.059	0.284	-0.055	0.313	-0.697	0.002	0.813	0	0.046
G. cichoracearum study 2 (36h) > Biotic	G. cichoracearum study 2 (36h) / non-infected whole rosette samples (Col-0)	AT-00453	4	4	-0.119	0.225	0.228	0.016	-0.127	0.01	0.186	0.004	-0.1	0.148	0.46	0	0.17	0.083	-0.111	0.209	0.412	0.003	-0.361	0.003	0.54	0	-0.011	0.887	0.288	0.006	0.124	0.195	0.648	0	0.302	0.013	-0.058	0.54	0.691	0	0.152	0.048	-0.137	0.079	-0.805	0	0.563	0	0.199
G. cichoracearum study 2 (18h) > Biotic	G. cichoracearum study 2 (18h) / non-infected whole rosette samples (Col-0)	AT-00453	4	4	-0.015	0.878	0.46	0.001	-0.236	0	0.14	0.023	-0.055	0.416	0.416	0.002	0.106	0.259	-0.259	0.015	0.351	0.001	-0.229	0.02	0.269	0.001	-0.085	0.26	0.176	0.112	0.271	0.011	0.704	0	0.238	0.012	-0.089	0.349	0.228	0.034	0.013	0.884	-0.159	0.093	-0.939	0	0.557	0.001	-0.071
A. brassicicola (Ler) > Biotic	A. brassicicola (Ler) / untreated leaf disc samples (Ler)	AT-00391	3	3	-0.453	0.059	-0.223	0.033	0.5	0.046	0.141	0.482	0.486	0.028	0.082	0.672	0.276	0.369	-0.828	0.015	0.024	0.874	-0.408	0.119	0.349	0.07	0.428	0.275	0.496	0.002	-0.306	0.136	-0.288	0.166	0.007	0.978	0.988	0.042	-0.532	0.151	0.29	0.256	-0.596	0.048	-1.222	0.054	-0.514	0.258	-1.675
				UP	0		0		0		0		0		0		0		0		0		0		0		2		0		0		0		0		1		0		0		0		17		4		1
				DOWN	2		0		6		0		0		2		0		0		0		0		0		0		0		0		1		0		1		11		2		0		1		0		1
				NET	-2		0		-6		0		0		-2		0		0		0		0		0		2		0		0		-1		0		0		-11		-2		0		16		4		0
				Mean up value	0.795699
[truncated: 141 more columns]

## Sheet: Humphry 2010 regulon
				ABP gene name	ABIL1		ABIL3		ABIL4		NAP125		PIR121		SCAR1		SCAR2		SCAR4		SCAR-Like		BRICK1		ARP2		ARP3		ARPC1		ARPC2		ARPC3		ARPC5		CAP1		FORMIN1		FORMIN2		FORMIN3		FORMIN4		FORMIN5		FORMIN6
				Gene	AT2G46225	AT2G46225	AT5G24310	AT5G24310	AT5G42030	AT5G42030	AT2G35110	AT2G35110	AT5G18410	AT5G18410	AT2G34150	AT2G34150	AT2G38440	AT2G38440	AT5G01730	AT5G01730	AT4G18600	AT4G18600	AT2G22640	AT2G22640	AT3G27000	AT3G27000	AT1G13180	AT1G13180	AT2G30910	AT2G30910	AT1G30825	AT1G30825	AT1G60430	AT1G60430	AT4G01710	AT4G01710	AT4G34490	AT4G34490	AT3G25500	AT3G25500	AT2G43800	AT2G43800	AT4G15200	AT4G15200	AT1G24150	AT1G24150	AT5G54650	AT5G54650	AT5G67470
			MLO2/PEN1/SNAP33
			PEN1/SNAP33/VAMP722																																										Yes
			PEN2/PEN3
[truncated: 141 more columns]
